# Supplementary material for: Decision to delivery interval for emergency caesarean section in Eastern Uganda: A cross-sectional study
Source: PLoS One. 2023 Sep 27;18(9):e0291953. doi: 10.1371/journal.pone.0291953 (PMC10529601; doi:10.1371/journal.pone.0291953)
Supplement: S1 Checklist — (XLSX) [file pone.0291953.s001.xlsx]

## Sheet: Sheet1
	Item No	Recommendation
Title and abstract	1	(a) Indicate the study’s design with a commonly used term in the title or the abstract	Abstract
			Background
			The decision to delivery interval is a key indicator of the quality of obstetric care. This study assessed the decision to delivery interval for emergency cesarean sections and factors associated with delay.
			Methods and findings
			We conducted a cross-sectional study between October 2022 and December 2022 in the labor ward at Mbale regional referral hospital. Our primary outcome variable was the decision to delivery interval defined as the time interval in minutes from the decision to perform the emergency caesarean section to delivery of the baby. We used an observer checklist and interviewer administered questionnaire to…
			We enrolled 352 participants; the mean age was 25.9 years and standard deviation (SD) ±5.9 years. The median (interquartile range) decision to delivery interval was 110 minutes (80 to 145). Only 7/352 (2.0%) participants had a decision to delivery time interval of ≤30 minutes. More than three quarters 281 /352 (79.8%) had a decision to delivery interval of greater than 75 minutes. Emergency cesar…
			Conclusion
			The average decision to delivery interval was almost 2 hours. Delays were mostly due to health system challenges. We recommend routine monitoring of decision to delivery interval as an indicator of the quality of obstetric care.
		(b) Provide in the abstract an informative and balanced summary of what was done and what was found
Introduction			Introduction
Background/rationale	2	Explain the scientific background and rationale for the investigation being reported	Globally, 810 women due to pregnancy related complications and over 6700 newborns die every day (1, 2). Sub-Saharan Africa accounts for 70% of global maternal deaths and 43% of global newborn deaths (1, 3). In Uganda, maternal mortality ratio is 284 deaths per 100,000 live births (4) while the neonatal mortality rate is 19 deaths per 1000 live births (5). This is higher than the sustainable devel…
			Decision to delivery interval is a key indicator of quality of obstetric care and affects perinatal outcomes (8, 9). Decision to delivery interval is the duration from time when the decision to birth a baby by emergency cesarean section to the time the baby is birthed (10, 11). The world health organization recommends a decision to delivery interval of 30 to 75 minutes depending on the context (1…
			Mbale regional referral hospital is a high volume facility with 12,000 births per year and of these 35% are by caesarean sections (14). Out of every 1000 women who under-go an emergency caesarean section in Mbale regional referral hospital, 102 experience a perinatal death. A possible explanation for the high perinatal deaths in Mbale regional referral hospital and other similar health facilities…
			Therefore, we aimed to assess the decision to delivery interval for emergency cesarean section as a maker of quality of obstetric care at Mbale regional referral hospital.
Objectives	3	State specific objectives, including any prespecified hypotheses	To assess the decision to delivery interval for emergency cesarean section as a maker of quality of obstetric care at Mbale regional referral hospital
Methods
Study design	4	Present key elements of study design early in the paper	We conducted a cross-sectional study conducted between October 2022 and December 2022.
Setting	5	Describe the setting, locations, and relevant dates, including periods of recruitment, exposure, follow-up, and data collection	We conducted this study within the labor ward of Mbale regional referral hospital in Eastern Uganda between October 2022 and December 2022. This hospital serves a population of about four million people from 16 districts and one city. Mbale regional referral hospital is the main referral center for four district hospitals and ten health sub-districts in and around Mount Elgon zone. Annually, 12,0…
Participants	6	(a) Give the eligibility criteria, and the sources and methods of selection of participants	Participants were pregnant women who gave birth by emergency cesarean section at Mbale regional referral hospital between October 2022 and December 2022
			Inclusion criteria
			Women at 37 weeks of gestation and above sanctioned for an emergency cesarean section were included in the study.
			Exclusion criteria
			Pregnant women admitted in the labor ward with preterm labor and mental illness were excluded from the study.
Variables	7	Clearly define all outcomes, exposures, predictors, potential confounders, and effect modifiers. Give diagnostic criteria, if applicable	Operational definitions:
			Main Variables
			Outcome Variable
			The primary outcome was the decision to delivery time interval defined as the time measured from the decision to do an emergency cesarean section to delivery of the fetus (18).
			Exposure Variables
			We collected data on socio-demographic factors such as age, marital status, education level, occupation, place of residence, religion, and presence of relatives to give consent. We also collected data on obstetric factors such as ANC visits, previous caesarean section, gravidity, parity, referral status, weight, height, body mass index, and gestational age. Our health system factors included avai…
			Decision to delivery interval: Time from decision of the emergency cesarean section to delivery of the fetus.
			Prolonged decision to delivery interval: Is decision to delivery interval of more than 75 minutes.
Data sources/ measurement	8*	For each variable of interest, give sources of data and details of methods of assessment (measurement). Describe comparability of assessment methods if there is more than one group	Study procedure
			A research assistant screened mothers for eligibility at the time when a doctor recommended birth by emergency cesarean section in the labor ward. Mothers who were found eligible were consented and enrolled into the study. The research assistant recorded the time when a doctor recommended birth by emergency cesarean section. The mothers were followed up to theatre and the midwife noted the time w…
Bias	9	Describe any efforts to address potential sources of bias	Participants were sampled consecutively until the sample size was reached
Study size	10	Explain how the study size was arrived at	Sample size and sampling procedure
			We estimated the sample size of this study using Cochran’s Formula for 95% confidence interval, 5% precision and 35.5 % of women who had emergency cesarean section within one hour of decision to delivery in Nsambya Hospital in Uganda (16). This gave us an estimated sample size of 352 participants. Participants were sampled consecutively until the sample size was reached. This involved identifying…
Quantitative variables	11	Explain how quantitative variables were handled in the analyses. If applicable, describe which groupings were chosen and why	The continuous variables were summarized as means and standard deviations or median and inter-quartile ranges as appropriate, while the categorical variables were presented as frequencies and percentages
Statistical methods	12	(a) Describe all statistical methods, including those used to control for confounding	We conducted bivariable and multivariable analyses using a generalized linear model for the Poisson family with a log link to assess the strength of association using prevalence ratios between selected exposures and delay. Data were analyzed using Stata software version 17.0 (StataCorp; College Station, TX, USA) for analysis
		(b) Describe any methods used to examine subgroups and interactions
		(c) Explain how missing data were addressed
		(d) If applicable, describe analytical methods taking account of sampling strategy
		(e) Describe any sensitivity analyses
Results
Participants	13*	(a) Report numbers of individuals at each stage of study—eg numbers potentially eligible, examined for eligibility, confirmed eligible, included in the study, completing follow-up, and analysed	We enrolled a total of 352 participants. Participants were sampled consecutively until the sample size was reached
		(b) Give reasons for non-participation at each stage	No eligible woman declined to be apart of our study
		(c) Consider use of a flow diagram
Descriptive data	14*	(a) Give characteristics of study participants (eg demographic, clinical, social) and information on exposures and potential confounders	The mean age of the participants was 25.9 years standard deviation (SD) ±5.9 years. More than three quarters of the participants 279/352 (79.3%) were aged 20 to 35 years. Majority 247/352 (70.2%) had carried more than one pregnancy, 299 (84.9%) attended at least 4 antenatal care (ANC) visits. More than half 131/352(37.2%) were referred from other facilities. Three quarters 273/352 (77.6%) were fa…
		(b) Indicate number of participants with missing data for each variable of interest
Outcome data	15*	Report numbers of outcome events or summary measures	Decision to delivery interval
			The median (interquartile range) decision to delivery interval was 110 minutes (80-145). Only 7/352 (2.0%) participants had a decision to delivery time interval of 30 minutes or less. More than three quarters 281 /352 (79.8%) had a decision to delivery interval of greater than 75 minutes.
			Decision to delivery interval at different times of the day
			We also found out that certain hours of the day were associated with a longer duration of decision to delivery time. The day hours (08:00hours to 16:00hours) were associated with less prolonged DDI as compared to the other hours of the day. Particular periods of the day associated with events such as shift change (17:00 hours and between 20:00hrs-21:00 hours), lunch-time (12:00hrs to 14:00hrs) an…
Main results	16	(a) Give unadjusted estimates and, if applicable, confounder-adjusted estimates and their precision (eg, 95% confidence interval). Make clear which confounders were adjusted for and why they were included	Variable	cPR [95% CI]	P-value	aPR [95% CI]	P-value
			Maternal Age
			≤19	1		1
			≥20	0.90 [0.80, 1.02]	0.104	0.90 [0.79, 1.01]	0.082
			Maternal Education
			Primary	1		1
			Secondary/Tertiary	1.04 [0.94, 1.16]	0.447	1.13 [1.00, 1.27]	0.044
			Lack of Surgical Supplies
			No	1		1
			Yes	1.09 [0.95, 1.25]	0.235	1.11 [0.96, 1.28]	0.149
			Shift
			Day/Evening	1		1
			Night	1.01 [0.91, 1.12]	0.891	1.01 [0.91, 1.11]	0.875
			Day of Operation
			Weekday	1		1
			Weekend	1.07 [0.96, 1.20]	0.23	1.07 [0.96, 1.20]	0.217
			Cadre of Surgeon
			Generalist/Specialist	1		1
			Intern	1.32 [1.16, 1.51]	<0.001	1.26 [1.09, 1.45]	0.001
			Anaesthesia
			General	1		1
			Spinal	1.39 [1.08, 1.79]	0.012	1.21 [0.92, 1.59]	0.176
		(b) Report category boundaries when continuous variables were categorized	Maternal age was categorised into teenage mothers aged 19 and below, mothers aged 20 to 35 years and older mothers aged more than 35 years
		(c) If relevant, consider translating estimates of relative risk into absolute risk for a meaningful time period
Other analyses	17	Report other analyses done—eg analyses of subgroups and interactions, and sensitivity analyses
Discussion
Key results	18	Summarise key results with reference to study objectives	We found 80% of emergency cesarean sections having prolonged decision to delivery interval of more than 75 minutes. Hardly any of the emergency cesarean sections were done within the recommended 30 minutes of decision to delivery interval. Less than a quarter had an emergency cesarean section done within the 75 minutes that is deemed acceptable for resource constrained settings. Cadre of the doct…
Limitations	19	Discuss limitations of the study, taking into account sources of potential bias or imprecision. Discuss both direction and magnitude of any potential bias	Our study was limited by the fact that the research assistants and midwives on the ward and in theatre did not have standardized timers or clocks to record the time of decision making and birth of the baby.
			We were also unable to accurately measure the theatre waiting time, time taken to give anesthesia and time taken to perform surgery to birth the baby. This was due to shortage of staff and high number of patients attended to by the hospital. Since the study was funded by the principal investigator, only a few research assistants were employed.
Interpretation	20	Give a cautious overall interpretation of results considering objectives, limitations, multiplicity of analyses, results from similar studies, and other relevant evidence	The decision to delivery time in this study was prolonged with a median decision to delivery interval of 110 minutes. This finding of a prolonged decision to delivery interval is not really surprising because similar studies done in Uganda and other Sub-Saharan countries also found the proportion of mothers with a decision to delivery interval of at most 30minutes to be 2% or less i.e. 0.7% in Ns…
			Decision to delivery interval outside working hours (00:00hours and 08:00hours) was prolonged. This is similar to a study in Germany (26) and can be explained by it being night and time when not only the doctor on call is sleeping but also majority of the pharmacies where the surgical logistics are bought are closed. The prolonged decision to delivery interval at 17:00hours and between 20:00hours…
			Emergency Cesarean sections performed by medical officers and Obstetricians were 26% less likely to have a prolonged decision to delivery interval compared to those by intern doctors. Our results are consistent with findings from India and Ethiopia that reported association between surgery performed by obstetrician and shorter decision to delivery time interval (27, 28). The possible explanation …
Generalisability	21	Discuss the generalisability (external validity) of the study results	This finding of a prolonged decision to delivery interval is not really surprising because similar studies done in Uganda and other Sub-Saharan countries also found the proportion of mothers with a decision to delivery interval of at most 30minutes to be 2% or less i.e. 0.7% in Nsambya, 2% in Mulago, 0.9% in Nigeria 1.7% in Ghana. This may be due to similarities in the health system that is usual…
Other information
Funding	22	Give the source of funding and the role of the funders for the present study and, if applicable, for the original study on which the present article is based	We received no funding for this study. The principal investigator covered the expenses to facilitate the research as a requirement for her undergradute degree program
