# Supplementary material for: Decision to delivery interval for emergency caesarean section in Eastern Uganda: A cross-sectional study
Source: PLoS One. 2023 Sep 27;18(9):e0291953. doi: 10.1371/journal.pone.0291953 (PMC10529601; doi:10.1371/journal.pone.0291953)
Supplement: S1 Dataset — (XLS) [file pone.0291953.s002.xls]

## Sheet: Sheet1
SNO	IPNO	AGE	MARITALSTATUS	EDUCATIONALLEVEL	RELIGION	OCCUPATION	PLACEOFRESIDENCE	GRAVIDITY	PARITY	NUMBEROFANCVISITS	REFERRALSTATUS	PREVIOUSCAESAREANSECTION	NUMBEROFCAESAREANSECTION	TIMEOFOPERATION	DAYOFOPERATION	CHALLENGESWHILEPREPARINGFORE	CHALLENGE1	CHALLENGE2	CHALLENGE3	CHALLENGE4	CHALLENGE5	WHEREWEREYOUWHENDECISIONFOR	INDICATIONFOREmCS	GESTATIONALAGE	STAGEOFLABORATDECISION	WEIGHTOFMOTHER	HEIGHTCM	HEIGHTM	HEIGHTM2	BMI	TYPEOFANESTHESIA	CADREOFSURGEON	EXPERIENCEOFANETHETIST	INTERVALI	INTERVALII	INTERVALIII	INTERVALIV	DDIININTERVALI	DDIININTERVALII	DDIININTERVALIII	DDIININTERVALIV	TOTALDDIMINUTES	MATERNALOUTCOMES	FETALOUTCOMES	decision_time	table_time	anesthesia_time	delivery_time	ddi
1	107345	29	married	primary	christian	un employed	rural	1	0	4	referred	no	0	night	week day	yes	non provision of surgical materials	none	none	none	none	labor suit	obstructed labor	40	first stage of labor	60	157	1.57	2.4649	24.3418	spinal anesthesia	intern doctor	senior anesthetist	logistics issues	none	none	none	12:00AM	1:00AM	1:10AM	1:20AM	80	alive	alive and in good condition	1960-01-01	1960-01-01 01:00:00	1960-01-01 01:10:00	1960-01-01 01:20:00	4800000
2	107363	20	single	primary	christian	un employed	rural	1	0	5	referred	no	0	night	week day	yes	non provision of surgical materials	delay in signing consent	none	none	none	labor suit	obstructed labor	38	second stage of labor	64	160	1.6	2.56	25	spinal anesthesia	intern doctor	senior anesthetist	logistics issues	operation theatre busy	none	none	12:50AM	2:00AM	2:10AM	2:20AM	100	alive	alive and in good condition	1960-01-01 00:50:00	1960-01-01 02:00:00	1960-01-01 02:10:00	1960-01-01 02:20:00	5400000
3	107367	35	married	primary	moslem	un employed	rural	6	5	3	not referred	yes	1	night	week day	yes	non provision of surgical materials	none	laboratory results	none	none	labor suit	obstructed labor	39	second stage of labor	70	162	1.62	2.6244	26.6728	spinal anesthesia	intern doctor	senior anesthetist	logistics issues	operation theatre busy	none	none	1:30AM	3:00AM	3:10AM	3:20AM	100	alive	alive and in good condition	1960-01-01 01:30:00	1960-01-01 03:00:00	1960-01-01 03:10:00	1960-01-01 03:20:00	6600000
4	107349	21	married	secondary	christian	un employed	urban	1	0	7	not referred	no	0	night	week day	yes	non provision of surgical materials	none	none	none	none	labor suit	fetal distress	37	second stage of labor	59	160	1.6	2.56	23.0469	spinal anesthesia	intern doctor	senior anesthetist	logistics issues	operation theatre busy	none	none	3:00AM	4:00AM	4:10AM	4:30AM	90	alive	alive and transferred to NICHU	1960-01-01 03:00:00	1960-01-01 04:00:00	1960-01-01 04:10:00	1960-01-01 04:30:00	5400000
5	107380	36	married	tertiary	christian	employed	urban	3	2	8	not referred	yes	1	night	week day	no	none	none	none	none	none	labor suit	fetal distress	39	second stage of labor	67	158	1.58	2.4964	26.8386	spinal anesthesia	medical doctor	senior anesthetist	none	operation theatre busy	none	none	3:40AM	5:00AM	5:10AM	5:25AM	95	alive	alive and transferred to NICHU	1960-01-01 03:40:00	1960-01-01 05:00:00	1960-01-01 05:10:00	1960-01-01 05:25:00	6300000
6	107369	21	single	primary	christian	un employed	rural	1	0	5	referred	no	0	Day	week day	yes	non provision of surgical materials	delay in signing consent	none	none	none	labor suit	fetal distress	38	second stage of labor	69	160	1.6	2.56	26.9531	spinal anesthesia	intern doctor	senior anesthetist	logistics issues	none	none	none	1:50PM	2:50PM	3:00PM	3:15PM	135	alive	alive and in good condition	1960-01-01 13:50:00	1960-01-01 14:50:00	1960-01-01 15:00:00	1960-01-01 15:15:00	5100000
7	107336	18	single	primary	christian	un employed	rural	1	0	4	referred	no	0	Day	week day	yes	non provision of surgical materials	none	laboratory results	none	none	labor suit	obstructed labor	37	first stage of labor	57	159	1.59	2.5281	22.5466	spinal anesthesia	medical doctor	senior anesthetist	logistics issues	none	none	none	2:50PM	3:50PM	4:00PM	4:15PM	85	alive	alive and in good condition	1960-01-01 14:50:00	1960-01-01 15:50:00	1960-01-01 16:00:00	1960-01-01 16:15:00	5100000
8	107396	22	married	secondary	moslem	un employed	rural	2	1	3	referred	no	0	Day	week day	yes	none	delay in signing consent	laboratory results	none	none	labor suit	obstructed labor	39	first stage of labor	64	161	1.61	2.5921	24.6904	spinal anesthesia	medical doctor	senior anesthetist	none	operation theatre busy	none	none	4:00PM	4:40PM	4:50PM	5:05PM	65	alive	alive and transferred to NICHU	1960-01-01 16:00:00	1960-01-01 16:40:00	1960-01-01 16:50:00	1960-01-01 17:05:00	3900000
9	107397	23	married	secondary	christian	employed	urban	1	0	8	not referred	no	0	Day	week day	yes	non provision of surgical materials	none	laboratory results	none	none	labor suit	severe oligohydramnios	40	first stage of labor	74	165	1.65	2.7225	27.1809	spinal anesthesia	medical doctor	senior anesthetist	none	operation theatre busy	none	none	4:50PM	5:50PM	6:00PM	6:10PM	80	alive	alive and in good condition	1960-01-01 16:50:00	1960-01-01 17:50:00	1960-01-01 18:00:00	1960-01-01 18:10:00	4800000
10	107371	30	married	primary	moslem	un employed	rural	3	2	5	not referred	yes	1	night	week day	no	none	none	none	none	none	labor suit	obstructed labor	39	first stage of labor	69	163	1.63	2.6569	25.9701	spinal anesthesia	intern doctor	senior anesthetist	none	OT preparation	none	none	8:00PM	7:00PM	7:10PM	7:20PM	80	alive	alive and in good condition	1960-01-01 20:00:00	1960-01-01 19:00:00	1960-01-01 19:10:00	1960-01-01 19:20:00	-2400000
11	101390	40	married	primary	christian	un employed	rural	7	6	6	referred	no	0	night	week day	yes	non provision of surgical materials	none	laboratory results	none	none	labor suit	fetal distress	38	first stage of labor	71	160.5	1.605	2.57603	27.5618	spinal anesthesia	intern doctor	senior anesthetist	logistics issues	operation theatre busy	none	none	7:00PM	9:00PM	9:10PM	9:15PM	135	alive	alive and in good condition	1960-01-01 19:00:00	1960-01-01 21:00:00	1960-01-01 21:10:00	1960-01-01 21:15:00	8100000
12	100013	33	married	primary	christian	un employed	rural	6	5	4	not referred	yes	2	night	week day	yes	non provision of surgical materials	none	laboratory results	shortage of blood	none	labor suit	APH	37	first stage of labor	68	167	1.67	2.7889	24.3824	general anesthesia	medical doctor	senior anesthetist	logistics issues	blood arrangement	none	adhesions	1:00AM	1:40AM	1:45AM	1:55AM	55	alive and got blood transfusion	alive and transferred to NICHU	1960-01-01 01:00:00	1960-01-01 01:40:00	1960-01-01 01:45:00	1960-01-01 01:55:00	3300000
13	107385	38	married	primary	christian	un employed	rural	6	5	7	referred	no	0	night	week day	yes	non provision of surgical materials	none	none	none	none	labor suit	obstructed labor	39	first stage of labor	75	160	1.6	2.56	29.2969	spinal anesthesia	intern doctor	senior anesthetist	logistics issues	none	none	none	2:00AM	3:35AM	3:40AM	4:00AM	120	alive	alive and in good condition	1960-01-01 02:00:00	1960-01-01 03:35:00	1960-01-01 03:40:00	1960-01-01 04:00:00	7200000
14	107409	31	married	secondary	christian	un employed	rural	5	4	6	referred	no	0	night	week day	yes	non provision of surgical materials	none	laboratory results	shortage of blood	none	labor suit	ruptured uterus	40	second stage of labor	66	159	1.59	2.5281	26.1066	general anesthesia	medical doctor	senior anesthetist	logistics issues	blood arrangement	none	none	3:10AM	4:30AM	4:40AM	4:50AM	90	alive and got blood transfusion	alive and transferred to NICHU	1960-01-01 03:10:00	1960-01-01 04:30:00	1960-01-01 04:40:00	1960-01-01 04:50:00	6000000
15	107405	25	married	secondary	christian	un employed	urban	2	1	5	not referred	yes	1	Day	week day	yes	non provision of surgical materials	none	laboratory results	none	none	labor suit	obstructed labor	38	first stage of labor	69	162	1.62	2.6244	26.2917	spinal anesthesia	intern doctor	senior anesthetist	logistics issues	operation theatre busy	none	none	4:00AM	5:20AM	5:30AM	5:40AM	100	alive	alive and in good condition	1960-01-01 04:00:00	1960-01-01 05:20:00	1960-01-01 05:30:00	1960-01-01 05:40:00	6000000
16	107377	27	married	primary	christian	un employed	urban	3	2	4	not referred	yes	1	Day	week day	yes	non provision of surgical materials	none	none	none	none	labor suit	fetal distress	37	second stage of labor	70	170	1.7	2.89	24.2215	spinal anesthesia	medical doctor	senior anesthetist	logistics issues	operation theatre busy	none	none	6:50AM	7:00AM	7:10AM	7:20AM	40	alive	alive and in good condition	1960-01-01 06:50:00	1960-01-01 07:00:00	1960-01-01 07:10:00	1960-01-01 07:20:00	1800000
17	100508	20	married	primary	christian	un employed	rural	1	0	5	referred	no	0	Day	week day	yes	none	delay in signing consent	laboratory results	none	none	labor suit	preeclampsia with severe features	39	first stage of labor	59	163	1.63	2.6569	22.2063	spinal anesthesia	medical doctor	senior anesthetist	none	OT preparation	none	none	7:00AM	8:00AM	8:10AM	8:20AM	80	alive	alive and transferred to NICHU	1960-01-01 07:00:00	1960-01-01 08:00:00	1960-01-01 08:10:00	1960-01-01 08:20:00	4800000
18	107408	37	married	primary	christian	un employed	rural	8	6	3	referred	no	0	Day	week day	yes	non provision of surgical materials	none	laboratory results	shortage of blood	none	labor suit	APH	38	first stage of labor	72	157	1.57	2.4649	29.2101	general anesthesia	medical doctor	senior anesthetist	logistics issues	blood arrangement	none	none	7:40AM	9:00AM	9:10AM	9:20AM	80	alive	alive and in good condition	1960-01-01 07:40:00	1960-01-01 09:00:00	1960-01-01 09:10:00	1960-01-01 09:20:00	6000000
19	107406	21	married	secondary	christian	employed	urban	2	1	5	not referred	no	0	Day	week day	yes	non provision of surgical materials	none	none	none	none	labor suit	fetal distress	40	second stage of labor	66	159	1.59	2.5281	26.1066	spinal anesthesia	intern doctor	senior anesthetist	logistics issues	operation theatre busy	none	none	9:30AM	11:00AM	11:10AM	11:20AM	100	alive	alive and in good condition	1960-01-01 09:30:00	1960-01-01 11:00:00	1960-01-01 11:10:00	1960-01-01 11:20:00	6600000
20	107427	27	married	tertiary	christian	employed	urban	1	0	7	not referred	no	0	Day	week day	no	none	none	none	none	none	labor suit	severe oligohydramnios	37	first stage of labor	69	163	1.63	2.6569	25.9701	spinal anesthesia	intern doctor	senior anesthetist	none	OT preparation	none	none	12:00PM	2:00PM	2:10PM	2:20PM	122	alive	alive and in good condition	1960-01-01 12:00:00	1960-01-01 14:00:00	1960-01-01 14:10:00	1960-01-01 14:20:00	8400000
21	107426	20	married	primary	christian	un employed	rural	2	0	4	not referred	yes	1	Day	week day	yes	non provision of surgical materials	none	laboratory results	none	none	labor suit	obstructed labor	38	second stage of labor	74	161	1.61	2.5921	28.5483	spinal anesthesia	medical doctor	senior anesthetist	logistics issues	operation theatre busy	none	none	3:00PM	4:25PM	4:35PM	4:45PM	105	alive	alive and in good condition	1960-01-01 15:00:00	1960-01-01 16:25:00	1960-01-01 16:35:00	1960-01-01 16:45:00	6300000
22	107392	26	married	primary	christian	un employed	urban	3	2	4	not referred	no	0	Day	week day	yes	non provision of surgical materials	none	laboratory results	none	none	labor suit	fetal distress	39	second stage of labor	79	168	1.68	2.8224	27.9904	spinal anesthesia	intern doctor	senior anesthetist	logistics issues	operation theatre busy	none	none	4:50PM	6:10PM	6:20PM	6:30PM	90	alive	alive and in good condition	1960-01-01 16:50:00	1960-01-01 18:10:00	1960-01-01 18:20:00	1960-01-01 18:30:00	6000000
23	107416	18	single	primary	christian	un employed	rural	1	0	5	referred	no	0	Day	weekend	yes	non provision of surgical materials	delay in signing consent	laboratory results	none	none	labor suit	fetal distress	37	second stage of labor	63	160	1.6	2.56	24.6094	spinal anesthesia	intern doctor	senior anesthetist	logistics issues	operation theatre busy	none	none	4:50AM	6:35AM	6:40AM	6:55AM	125	alive	alive and in good condition	1960-01-01 04:50:00	1960-01-01 06:35:00	1960-01-01 06:40:00	1960-01-01 06:55:00	7500000
24	107449	18	married	primary	moslem	un employed	rural	1	0	8	referred	no	0	Day	weekend	yes	non provision of surgical materials	none	laboratory results	none	none	labor suit	obstructed labor	38	first stage of labor	67	164	1.64	2.6896	24.9108	spinal anesthesia	intern doctor	senior anesthetist	logistics issues	OT preparation	none	none	6:00AM	7:00AM	7:10AM	7:20AM	80	alive	alive and in good condition	1960-01-01 06:00:00	1960-01-01 07:00:00	1960-01-01 07:10:00	1960-01-01 07:20:00	4800000
25	107456	33	married	secondary	moslem	employed	urban	4	2	3	not referred	yes	1	Day	weekend	yes	non provision of surgical materials	none	none	none	none	labor suit	fetal distress	39	second stage of labor	72	166	1.66	2.7556	26.1286	spinal anesthesia	medical doctor	senior anesthetist	logistics issues	operation theatre busy	none	none	4:30PM	5:00PM	5:05PM	5:10PM	70	alive	alive and in good condition	1960-01-01 16:30:00	1960-01-01 17:00:00	1960-01-01 17:05:00	1960-01-01 17:10:00	2400000
26	107480	32	married	secondary	christian	un employed	rural	5	4	8	referred	yes	2	Day	weekend	yes	non provision of surgical materials	none	laboratory results	shortage of blood	none	labor suit	APH	40	first stage of labor	78	167	1.67	2.7889	27.968	general anesthesia	medical doctor	senior anesthetist	logistics issues	blood arrangement	none	none	12:00PM	12:50PM	1:00PM	1:15PM	75	alive and got blood transfusion	alive and transferred to NICHU	1960-01-01 12:00:00	1960-01-01 12:50:00	1960-01-01 13:00:00	1960-01-01 13:15:00	4500000
27	107384	18	married	primary	christian	un employed	rural	1	0	5	not referred	no	0	Day	weekend	yes	non provision of surgical materials	delay in signing consent	laboratory results	none	none	labor suit	severe oligohydramnios	37	first stage of labor	64	158	1.58	2.4964	25.6369	spinal anesthesia	medical doctor	senior anesthetist	logistics issues	OT preparation	none	none	1:00PM	1:40PM	1:50PM	2:00PM	60	alive	alive and in good condition	1960-01-01 13:00:00	1960-01-01 13:40:00	1960-01-01 13:50:00	1960-01-01 14:00:00	3600000
28	107434	24	married	primary	christian	un employed	rural	3	2	6	referred	no	0	Day	weekend	yes	non provision of surgical materials	none	laboratory results	none	none	labor suit	obstructed labor	37	second stage of labor	70	165	1.65	2.7225	25.7117	spinal anesthesia	intern doctor	senior anesthetist	logistics issues	operation theatre busy	none	none	1:20PM	2:50PM	3:00PM	3:15PM	115	alive	alive and in good condition	1960-01-01 13:20:00	1960-01-01 14:50:00	1960-01-01 15:00:00	1960-01-01 15:15:00	6900000
29	107473	25	married	secondary	christian	un employed	rural	2	1	8	not referred	no	0	Day	weekend	yes	non provision of surgical materials	none	none	none	none	labor suit	fetal distress	38	second stage of labor	69	160	1.6	2.56	26.9531	spinal anesthesia	intern doctor	senior anesthetist	logistics issues	operation theatre busy	none	none	2:00PM	3:45PM	3:55PM	4:05PM	125	alive	alive and in good condition	1960-01-01 14:00:00	1960-01-01 15:45:00	1960-01-01 15:55:00	1960-01-01 16:05:00	7500000
30	107438	34	married	primary	christian	un employed	rural	11	8	4	referred	no	0	Day	weekend	yes	non provision of surgical materials	none	laboratory results	none	none	labor suit	obstructed labor	39	first stage of labor	72	169	1.69	2.8561	25.2092	spinal anesthesia	intern doctor	senior anesthetist	logistics issues	operation theatre busy	none	none	4:00PM	4:30PM	4:40PM	4:50PM	50	alive	alive and in good condition	1960-01-01 16:00:00	1960-01-01 16:30:00	1960-01-01 16:40:00	1960-01-01 16:50:00	3000000
31	107625	30	married	primary	christian	un employed	rural	4	3	3	not referred	yes	1	Day	weekend	yes	non provision of surgical materials	none	laboratory results	none	none	labor suit	fetal distress	38	first stage of labor	67	158	1.58	2.4964	26.8386	spinal anesthesia	medical doctor	senior anesthetist	logistics issues	operation theatre busy	none	none	4:00PM	5:40PM	5:50PM	6:00PM	120	alive	alive and in good condition	1960-01-01 16:00:00	1960-01-01 17:40:00	1960-01-01 17:50:00	1960-01-01 18:00:00	7200000
32	107771	25	married	primary	moslem	un employed	rural	4	3	7	not referred	no	0	night	weekend	yes	non provision of surgical materials	none	laboratory results	none	none	labor suit	severe oligohydramnios	40	first stage of labor	70	162	1.62	2.6244	26.6728	spinal anesthesia	medical doctor	senior anesthetist	logistics issues	operation theatre busy	none	none	6:50AM	7:00PM	7:10PM	7:20PM	40	alive	alive and in good condition	1960-01-01 06:50:00	1960-01-01 19:00:00	1960-01-01 19:10:00	1960-01-01 19:20:00	45000000
33	107453	25	married	primary	christian	un employed	rural	2	1	6	referred	no	0	night	weekend	yes	non provision of surgical materials	none	none	none	none	labor suit	obstructed labor	38	first stage of labor	69	166	1.66	2.7556	25.0399	spinal anesthesia	intern doctor	senior anesthetist	logistics issues	OT preparation	none	none	7:00PM	8:00PM	8:10PM	8:20PM	80	alive	alive and in good condition	1960-01-01 19:00:00	1960-01-01 20:00:00	1960-01-01 20:10:00	1960-01-01 20:20:00	4800000
34	107499	19	single	primary	christian	un employed	rural	1	0	5	not referred	no	0	night	weekend	yes	non provision of surgical materials	delay in signing consent	none	none	none	labor suit	fetal distress	38	first stage of labor	65	156	1.56	2.4336	26.7094	spinal anesthesia	medical doctor	senior anesthetist	logistics issues	operation theatre busy	none	none	7:50PM	9:00PM	9:10PM	9:30PM	130	alive	alive and in good condition	1960-01-01 19:50:00	1960-01-01 21:00:00	1960-01-01 21:10:00	1960-01-01 21:30:00	6000000
35	107486	23	married	primary	christian	un employed	urban	1	0	5	not referred	no	0	night	weekend	yes	non provision of surgical materials	none	none	none	none	labor suit	obstructed labor	39	first stage of labor	67	160	1.6	2.56	26.1719	spinal anesthesia	medical doctor	senior anesthetist	logistics issues	operation theatre busy	none	none	9:40PM	9:50PM	10:00PM	10:20PM	40	alive	alive and in good condition	1960-01-01 21:40:00	1960-01-01 21:50:00	1960-01-01 22:00:00	1960-01-01 22:20:00	2400000
36	107491	22	married	primary	christian	un employed	rural	2	1	4	referred	yes	1	night	weekend	yes	non provision of surgical materials	none	laboratory results	none	none	labor suit	preeclampsia with severe features	38	first stage of labor	70	166	1.66	2.7556	25.4028	spinal anesthesia	intern doctor	senior anesthetist	logistics issues	operation theatre busy	none	none	9:00PM	10:40PM	10:50PM	11:00PM	120	alive	alive and in good condition	1960-01-01 21:00:00	1960-01-01 22:40:00	1960-01-01 22:50:00	1960-01-01 23:00:00	7200000
37	107479	20	married	primary	moslem	un employed	rural	1	0	5	not referred	no	0	night	weekend	yes	non provision of surgical materials	none	none	none	none	labor suit	obstructed labor	39	second stage of labor	65	164	1.64	2.6896	24.1672	spinal anesthesia	intern doctor	senior anesthetist	logistics issues	operation theatre busy	none	none	10:50PM	11:10PM	11:20PM	11:30PM	80	alive	alive and in good condition	1960-01-01 22:50:00	1960-01-01 23:10:00	1960-01-01 23:20:00	1960-01-01 23:30:00	2400000
38	107481	29	married	primary	christian	un employed	rural	3	2	7	not referred	no	0	night	weekend	yes	non provision of surgical materials	none	none	none	none	labor suit	obstructed labor	39	second stage of labor	69	159	1.59	2.5281	27.2932	spinal anesthesia	intern doctor	senior anesthetist	none	operation theatre busy	none	none	6:50AM	8:00AM	8:10AM	8:20AM	80	alive	alive and in good condition	1960-01-01 06:50:00	1960-01-01 08:00:00	1960-01-01 08:10:00	1960-01-01 08:20:00	5400000
39	107483	27	married	tertiary	moslem	employed	urban	1	0	6	not referred	no	0	night	weekend	no	none	none	none	none	none	labor suit	fetal distress	40	first stage of labor	67	168	1.68	2.8224	23.7387	spinal anesthesia	intern doctor	senior anesthetist	logistics issues	operation theatre busy	none	none	8:30AM	10:00AM	10:10AM	10:20AM	130	alive	alive and in good condition	1960-01-01 08:30:00	1960-01-01 10:00:00	1960-01-01 10:10:00	1960-01-01 10:20:00	6600000
40	107514	22	married	primary	moslem	un employed	rural	3	2	8	not referred	yes	2	night	weekend	yes	non provision of surgical materials	none	none	none	none	labor suit	fetal distress	37	first stage of labor	73	160	1.6	2.56	28.5156	spinal anesthesia	intern doctor	senior anesthetist	logistics issues	operation theatre busy	none	none	10:00PM	11:00PM	11:05PM	11:10PM	70	alive	alive and in good condition	1960-01-01 22:00:00	1960-01-01 23:00:00	1960-01-01 23:05:00	1960-01-01 23:10:00	4200000
41	107507	30	married	primary	christian	un employed	rural	2	1	5	not referred	no	0	night	weekend	yes	non provision of surgical materials	none	laboratory results	none	none	labor suit	obstructed labor	37	first stage of labor	70	163	1.63	2.6569	26.3465	spinal anesthesia	intern doctor	senior anesthetist	logistics issues	operation theatre busy	none	none	10:30PM	12:00AM	12:10AM	12:30AM	120	alive	alive and transferred to NICHU	1960-01-01 22:30:00	1960-01-01	1960-01-01 00:10:00	1960-01-01 00:30:00	-79200000
42	107500	27	married	secondary	moslem	un employed	rural	3	2	5	referred	no	0	night	weekend	yes	non provision of surgical materials	none	none	none	none	labor suit	obstructed labor	37	second stage of labor	67	161	1.61	2.5921	25.8478	spinal anesthesia	medical doctor	senior anesthetist	logistics issues	OT preparation	none	none	11:40AM	1:30AM	1:40AM	1:50AM	130	alive	alive and in good condition	1960-01-01 11:40:00	1960-01-01 01:30:00	1960-01-01 01:40:00	1960-01-01 01:50:00	-35400000
43	107503	20	married	primary	moslem	un employed	rural	2	1	4	not referred	yes	1	night	weekend	yes	non provision of surgical materials	none	none	none	none	labor suit	fetal distress	37	first stage of labor	75	169	1.69	2.8561	26.2596	spinal anesthesia	intern doctor	senior anesthetist	logistics issues	operation theatre busy	none	none	12:50AM	2:40AM	2:50AM	3:00AM	130	alive	alive and in good condition	1960-01-01 00:50:00	1960-01-01 02:40:00	1960-01-01 02:50:00	1960-01-01 03:00:00	7800000
44	107521	37	married	primary	christian	un employed	rural	4	3	2	not referred	no	0	night	weekend	yes	non provision of surgical materials	none	none	none	none	labor suit	obstructed labor	38	first stage of labor	72	160	1.6	2.56	28.125	spinal anesthesia	intern doctor	senior anesthetist	logistics issues	operation theatre busy	none	none	2:00AM	3:30AM	3:40AM	3:50AM	50	alive	alive and in good condition	1960-01-01 02:00:00	1960-01-01 03:30:00	1960-01-01 03:40:00	1960-01-01 03:50:00	6600000
45	107527	29	married	secondary	christian	employed	rural	2	1	6	referred	no	0	night	weekend	yes	none	none	laboratory results	none	none	labor suit	fetal distress	38	first stage of labor	68	164	1.64	2.6896	25.2826	spinal anesthesia	medical doctor	senior anesthetist	none	operation theatre busy	none	none	3:50AM	4:50AM	5:00AM	5:10AM	70	alive	alive and in good condition	1960-01-01 03:50:00	1960-01-01 04:50:00	1960-01-01 05:00:00	1960-01-01 05:10:00	4800000
46	107526	40	married	primary	christian	un employed	rural	6	5	7	not referred	no	0	Day	weekend	yes	non provision of surgical materials	none	none	none	none	labor suit	obstructed labor	39	first stage of labor	70	162	1.62	2.6244	26.6728	spinal anesthesia	intern doctor	senior anesthetist	logistics issues	OT preparation	none	none	5:00AM	6:00AM	6:10AM	6:20AM	80	alive	alive and in good condition	1960-01-01 05:00:00	1960-01-01 06:00:00	1960-01-01 06:10:00	1960-01-01 06:20:00	4800000
47	107520	22	married	primary	christian	un employed	urban	2	1	7	not referred	no	0	Day	weekend	yes	non provision of surgical materials	none	none	none	none	labor suit	obstructed labor	39	first stage of labor	66	164	1.64	2.6896	24.539	spinal anesthesia	intern doctor	senior anesthetist	logistics issues	operation theatre busy	none	none	5:50AM	7:00AM	7:10AM	7:25AM	85	alive	alive and in good condition	1960-01-01 05:50:00	1960-01-01 07:00:00	1960-01-01 07:10:00	1960-01-01 07:25:00	5700000
48	107514	35	married	primary	christian	un employed	rural	7	6	4	not referred	no	0	Day	weekend	yes	non provision of surgical materials	none	none	none	none	labor suit	severe oligohydramnios	40	first stage of labor	70	159	1.59	2.5281	27.6888	spinal anesthesia	intern doctor	senior anesthetist	logistics issues	operation theatre busy	none	none	7:00AM	8:50AM	9:00AM	9:10AM	130	alive	alive and transferred to NICHU	1960-01-01 07:00:00	1960-01-01 08:50:00	1960-01-01 09:00:00	1960-01-01 09:10:00	7800000
49	107461	20	single	primary	christian	un employed	rural	2	1	5	referred	yes	1	Day	weekend	yes	non provision of surgical materials	delay in signing consent	none	none	none	labor suit	obstructed labor	40	second stage of labor	65	162	1.62	2.6244	24.7676	spinal anesthesia	intern doctor	senior anesthetist	logistics issues	operation theatre busy	none	none	8:50AM	10:00AM	10:10AM	10:20AM	70	alive	alive and in good condition	1960-01-01 08:50:00	1960-01-01 10:00:00	1960-01-01 10:10:00	1960-01-01 10:20:00	5400000
50	107539	38	married	primary	christian	un employed	rural	5	4	4	referred	no	0	Day	weekend	yes	non provision of surgical materials	none	laboratory results	none	none	labor suit	obstructed labor	37	first stage of labor	71	160	1.6	2.56	27.7344	spinal anesthesia	intern doctor	senior anesthetist	logistics issues	operation theatre busy	none	none	11:00AM	12:00PM	12:10PM	12:20PM	80	alive	alive and in good condition	1960-01-01 11:00:00	1960-01-01 12:00:00	1960-01-01 12:10:00	1960-01-01 12:20:00	4800000
51	107535	32	married	secondary	moslem	employed	urban	1	0	4	referred	no	0	Day	weekend	no	none	none	none	none	none	labor suit	obstructed labor	37	first stage of labor	63	167	1.67	2.7889	22.5896	spinal anesthesia	medical doctor	senior anesthetist	none	operation theatre busy	none	none	11:50PM	1:00PM	1:10PM	1:10PM	70	alive	alive and in good condition	1960-01-01 23:50:00	1960-01-01 13:00:00	1960-01-01 13:10:00	1960-01-01 13:10:00	-38400000
52	107498	27	married	tertiary	christian	employed	urban	1	0	7	not referred	no	0	Day	weekend	yes	non provision of surgical materials	none	laboratory results	none	none	labor suit	severe oligohydramnios	38	first stage of labor	59	160	1.6	2.56	23.0469	spinal anesthesia	intern doctor	senior anesthetist	logistics issues	operation theatre busy	none	none	1:00PM	2:50PM	3:00PM	3:20PM	130	alive	alive and in good condition	1960-01-01 13:00:00	1960-01-01 14:50:00	1960-01-01 15:00:00	1960-01-01 15:20:00	8400000
53	107713	21	married	primary	christian	un employed	rural	3	2	8	not referred	no	0	Day	weekend	yes	non provision of surgical materials	none	laboratory results	none	none	labor suit	obstructed labor	38	first stage of labor	69	160	1.6	2.56	26.9531	spinal anesthesia	intern doctor	senior anesthetist	logistics issues	operation theatre busy	none	none	3:00PM	4:10PM	4:20PM	4:30PM	90	alive	alive and in good condition	1960-01-01 15:00:00	1960-01-01 16:10:00	1960-01-01 16:20:00	1960-01-01 16:30:00	5400000
54	107570	24	married	primary	christian	un employed	rural	3	2	2	not referred	no	0	night	week day	yes	non provision of surgical materials	none	laboratory results	none	none	labor suit	obstructed labor	37	second stage of labor	74	165	1.65	2.7225	27.1809	spinal anesthesia	medical doctor	senior anesthetist	logistics issues	operation theatre busy	none	none	10:40PM	11:30PM	11:40PM	12:00AM	70	alive	alive and in good condition	1960-01-01 22:40:00	1960-01-01 23:30:00	1960-01-01 23:40:00	1960-01-01	-81600000
55	107557	34	married	primary	christian	un employed	rural	2	1	6	not referred	no	0	night	week day	yes	non provision of surgical materials	none	none	none	none	labor suit	obstructed labor	39	first stage of labor	70	160	1.6	2.56	27.3437	spinal anesthesia	intern doctor	senior anesthetist	logistics issues	OT preparation	none	none	11:00PM	12:50AM	1:00AM	1:10AM	130	alive	alive and in good condition	1960-01-01 23:00:00	1960-01-01 00:50:00	1960-01-01 01:00:00	1960-01-01 01:10:00	-78600000
56	107537	19	married	primary	moslem	un employed	rural	2	1	5	referred	no	0	night	week day	yes	non provision of surgical materials	none	laboratory results	none	none	labor suit	obstructed labor	38	first stage of labor	68	163	1.63	2.6569	25.5937	spinal anesthesia	intern doctor	senior anesthetist	logistics issues	operation theatre busy	none	none	12:00AM	1:50AM	2:00AM	2:15AM	135	alive	alive and in good condition	1960-01-01	1960-01-01 01:50:00	1960-01-01 02:00:00	1960-01-01 02:15:00	8100000
57	107508	25	married	primary	christian	un employed	urban	3	2	6	referred	no	0	night	week day	yes	non provision of surgical materials	none	laboratory results	none	none	labor suit	fetal distress	38	second stage of labor	69	162	1.62	2.6244	26.2917	spinal anesthesia	intern doctor	senior anesthetist	logistics issues	operation theatre busy	none	none	1:00AM	2:40AM	2:46AM	3:00AM	120	alive	alive and in good condition	1960-01-01 01:00:00	1960-01-01 02:40:00	1960-01-01 02:46:00	1960-01-01 03:00:00	7200000
58	107583	20	married	primary	moslem	un employed	rural	1	0	4	not referred	no	0	night	week day	yes	non provision of surgical materials	none	laboratory results	none	none	labor suit	obstructed labor	37	first stage of labor	58	159	1.59	2.5281	22.9421	spinal anesthesia	intern doctor	senior anesthetist	logistics issues	operation theatre busy	none	none	2:00AM	3:30AM	3:45AM	3:55AM	115	alive	alive and in good condition	1960-01-01 02:00:00	1960-01-01 03:30:00	1960-01-01 03:45:00	1960-01-01 03:55:00	6900000
59	107574	26	married	primary	christian	un employed	rural	3	1	5	not referred	no	0	night	week day	no	none	none	none	none	none	labor suit	obstructed labor	37	second stage of labor	65	160	1.6	2.56	25.3906	spinal anesthesia	intern doctor	senior anesthetist	logistics issues	operation theatre busy	none	none	2:50AM	4:30AM	4:40AM	4:50AM	120	alive	alive and in good condition	1960-01-01 02:50:00	1960-01-01 04:30:00	1960-01-01 04:40:00	1960-01-01 04:50:00	7200000
60	107556	27	married	tertiary	christian	employed	urban	1	0	2	not referred	no	0	night	week day	yes	non provision of surgical materials	none	laboratory results	none	none	labor suit	fetal distress	39	first stage of labor	66	167	1.67	2.7889	23.6652	spinal anesthesia	medical doctor	senior anesthetist	logistics issues	operation theatre busy	none	none	4:40AM	5:40AM	5:45AM	6:00AM	80	alive	alive and in good condition	1960-01-01 04:40:00	1960-01-01 05:40:00	1960-01-01 05:45:00	1960-01-01 06:00:00	4800000
61	107577	40	married	primary	christian	un employed	rural	7	6	6	not referred	no	0	Day	week day	yes	non provision of surgical materials	none	laboratory results	none	none	labor suit	fetal distress	39	first stage of labor	70	160	1.6	2.56	27.3437	spinal anesthesia	intern doctor	senior anesthetist	logistics issues	operation theatre busy	none	none	5:00AM	6:50AM	7:00AM	7:15AM	135	alive	alive and in good condition	1960-01-01 05:00:00	1960-01-01 06:50:00	1960-01-01 07:00:00	1960-01-01 07:15:00	8100000
62	107567	26	married	primary	christian	un employed	rural	3	2	7	not referred	no	0	Day	week day	yes	non provision of surgical materials	none	none	none	none	labor suit	obstructed labor	38	first stage of labor	68	162	1.62	2.6244	25.9107	spinal anesthesia	intern doctor	senior anesthetist	logistics issues	OT preparation	none	none	6:00AM	7:55AM	8:00AM	8:20AM	140	alive	alive and in good condition	1960-01-01 06:00:00	1960-01-01 07:55:00	1960-01-01 08:00:00	1960-01-01 08:20:00	8400000
63	107597	23	married	primary	christian	un employed	urban	4	3	5	not referred	yes	3	Day	week day	yes	non provision of surgical materials	none	laboratory results	shortage of blood	none	labor suit	APH	39	first stage of labor	73	166	1.66	2.7556	26.4915	general anesthesia	medical doctor	senior anesthetist	logistics issues	blood arrangement	none	adhesions	8:00AM	8:50AM	8:55AM	9:05AM	65	alive and got blood transfusion	alive and transferred to NICHU	1960-01-01 08:00:00	1960-01-01 08:50:00	1960-01-01 08:55:00	1960-01-01 09:05:00	3900000
64	107563	17	single	primary	moslem	un employed	rural	1	0	4	not referred	no	0	Day	week day	yes	non provision of surgical materials	none	laboratory results	none	none	labor suit	fetal distress	39	second stage of labor	60	165	1.65	2.7225	22.0386	spinal anesthesia	intern doctor	senior anesthetist	logistics issues	operation theatre busy	none	none	7:50AM	10:45AM	10:50AM	11:00AM	190	alive	alive and in good condition	1960-01-01 07:50:00	1960-01-01 10:45:00	1960-01-01 10:50:00	1960-01-01 11:00:00	11400000
65	107578	27	married	secondary	christian	un employed	rural	2	1	4	not referred	no	0	Day	week day	yes	non provision of surgical materials	none	none	none	none	labor suit	fetal distress	38	first stage of labor	74	161	1.61	2.5921	28.5483	spinal anesthesia	intern doctor	senior anesthetist	logistics issues	operation theatre busy	none	none	10:30AM	12:00PM	12:10PM	12:20PM	110	alive	alive and in good condition	1960-01-01 10:30:00	1960-01-01 12:00:00	1960-01-01 12:10:00	1960-01-01 12:20:00	6600000
66	107587	18	single	primary	christian	un employed	rural	1	0	6	referred	no	0	Day	week day	yes	non provision of surgical materials	none	laboratory results	none	none	labor suit	obstructed labor	38	second stage of labor	61	158	1.58	2.4964	24.4352	spinal anesthesia	intern doctor	senior anesthetist	logistics issues	operation theatre busy	none	none	12:00PM	1:00PM	1:10PM	1:25PM	85	alive	alive and in good condition	1960-01-01 12:00:00	1960-01-01 13:00:00	1960-01-01 13:10:00	1960-01-01 13:25:00	5100000
67	107603	23	married	primary	christian	un employed	rural	2	1	4	not referred	no	0	night	week day	yes	non provision of surgical materials	none	laboratory results	none	none	labor suit	preeclampsia with severe features	38	first stage of labor	67	160	1.6	2.56	26.1719	spinal anesthesia	intern doctor	senior anesthetist	logistics issues	operation theatre busy	none	none	11:20PM	12:14AM	12:20AM	12:30AM	70	alive	alive and in good condition	1960-01-01 23:20:00	1960-01-01 00:14:00	1960-01-01 00:20:00	1960-01-01 00:30:00	-82200000
68	107505	26	married	primary	christian	un employed	rural	1	0	4	not referred	no	0	night	week day	yes	non provision of surgical materials	none	laboratory results	none	none	labor suit	fetal distress	37	second stage of labor	60	159	1.59	2.5281	23.7332	spinal anesthesia	intern doctor	senior anesthetist	logistics issues	operation theatre busy	none	none	11:40PM	12:50AM	1:00AM	1:10AM	90	alive	alive and in good condition	1960-01-01 23:40:00	1960-01-01 00:50:00	1960-01-01 01:00:00	1960-01-01 01:10:00	-81000000
69	107593	17	married	primary	moslem	un employed	rural	1	0	6	not referred	no	0	night	week day	yes	non provision of surgical materials	none	laboratory results	none	none	labor suit	obstructed labor	37	second stage of labor	59	163	1.63	2.6569	22.2063	spinal anesthesia	intern doctor	senior anesthetist	logistics issues	blood arrangement	none	none	12:50AM	1:30AM	1:35AM	1:45AM	55	alive and got blood transfusion	alive and in good condition	1960-01-01 00:50:00	1960-01-01 01:30:00	1960-01-01 01:35:00	1960-01-01 01:45:00	3300000
70	100602	36	married	secondary	christian	un employed	rural	7	6	7	referred	no	0	night	week day	yes	non provision of surgical materials	none	laboratory results	none	none	labor suit	APH	39	first stage of labor	65	160	1.6	2.56	25.3906	general anesthesia	medical doctor	senior anesthetist	logistics issues	operation theatre busy	none	none	1:10AM	1:50AM	1:55AM	2:10AM	60	alive	alive and in good condition	1960-01-01 01:10:00	1960-01-01 01:50:00	1960-01-01 01:55:00	1960-01-01 02:10:00	3600000
71	107596	29	married	primary	christian	employed	urban	2	1	5	not referred	no	0	night	week day	yes	non provision of surgical materials	none	none	none	none	labor suit	preeclampsia with severe features	39	first stage of labor	70	164	1.64	2.6896	26.0262	spinal anesthesia	intern doctor	senior anesthetist	logistics issues	operation theatre busy	none	none	1:00AM	2:30AM	2:38AM	2:45AM	95	alive	alive and in good condition	1960-01-01 01:00:00	1960-01-01 02:30:00	1960-01-01 02:38:00	1960-01-01 02:45:00	6300000
72	107630	20	married	primary	christian	un employed	rural	1	0	6	not referred	no	0	night	week day	yes	non provision of surgical materials	none	laboratory results	none	none	labor suit	obstructed labor	40	second stage of labor	69	161	1.61	2.5921	26.6193	spinal anesthesia	intern doctor	senior anesthetist	logistics issues	operation theatre busy	none	none	1:50AM	3:00AM	3:10AM	3:25AM	85	alive	alive and in good condition	1960-01-01 01:50:00	1960-01-01 03:00:00	1960-01-01 03:10:00	1960-01-01 03:25:00	5700000
73	107611	26	married	secondary	christian	employed	urban	1	0	5	not referred	no	0	night	week day	yes	non provision of surgical materials	delay in signing consent	laboratory results	none	none	labor suit	obstructed labor	39	second stage of labor	69	154	1.54	2.3716	29.0943	spinal anesthesia	medical doctor	senior anesthetist	logistics issues	operation theatre busy	none	none	2:30AM	3:50AM	4:00AM	4:15AM	85	alive	alive and in good condition	1960-01-01 02:30:00	1960-01-01 03:50:00	1960-01-01 04:00:00	1960-01-01 04:15:00	6300000
74	107631	36	married	primary	christian	un employed	rural	5	4	4	referred	no	0	Day	week day	yes	non provision of surgical materials	none	none	none	none	labor suit	preeclampsia with severe features	39	first stage of labor	62	167	1.67	2.7889	22.231	spinal anesthesia	intern doctor	senior anesthetist	logistics issues	operation theatre busy	none	none	5:00AM	7:10AM	7:15AM	7:24AM	144	alive	alive and transferred to NICHU	1960-01-01 05:00:00	1960-01-01 07:10:00	1960-01-01 07:15:00	1960-01-01 07:24:00	8640000
75	107667	20	married	primary	christian	un employed	rural	1	0	5	not referred	no	0	Day	week day	yes	non provision of surgical materials	none	laboratory results	none	none	labor suit	fetal distress	37	second stage of labor	67	160	1.6	2.56	26.1719	spinal anesthesia	intern doctor	senior anesthetist	logistics issues	operation theatre busy	none	none	6:00AM	7:50AM	8:00AM	8:15AM	135	alive	alive and in good condition	1960-01-01 06:00:00	1960-01-01 07:50:00	1960-01-01 08:00:00	1960-01-01 08:15:00	8100000
76	107609	38	married	primary	moslem	un employed	rural	9	8	6	not referred	no	0	Day	week day	yes	non provision of surgical materials	none	laboratory results	none	none	labor suit	obstructed labor	38	second stage of labor	71	163	1.63	2.6569	26.7229	spinal anesthesia	intern doctor	senior anesthetist	logistics issues	operation theatre busy	none	none	6:40AM	8:40AM	8:45AM	8:57AM	137	alive	alive and in good condition	1960-01-01 06:40:00	1960-01-01 08:40:00	1960-01-01 08:45:00	1960-01-01 08:57:00	8220000
77	107637	32	married	primary	moslem	un employed	rural	5	4	6	not referred	yes	1	Day	week day	yes	non provision of surgical materials	none	laboratory results	none	none	labor suit	obstructed labor	38	first stage of labor	70	160	1.6	2.56	27.3437	spinal anesthesia	intern doctor	senior anesthetist	logistics issues	operation theatre busy	none	none	7:30AM	9:40AM	9:45AM	9:55AM	155	alive	alive and in good condition	1960-01-01 07:30:00	1960-01-01 09:40:00	1960-01-01 09:45:00	1960-01-01 09:55:00	8700000
78	107634	23	married	primary	christian	un employed	urban	3	2	5	not referred	no	0	Day	week day	yes	non provision of surgical materials	none	none	none	none	labor suit	obstructed labor	39	first stage of labor	68	162	1.62	2.6244	25.9107	spinal anesthesia	intern doctor	senior anesthetist	logistics issues	operation theatre busy	none	none	7:50AM	10:20AM	10:30AM	10:45AM	165	alive	alive and in good condition	1960-01-01 07:50:00	1960-01-01 10:20:00	1960-01-01 10:30:00	1960-01-01 10:45:00	10500000
79	107623	24	married	primary	christian	un employed	rural	2	1	3	referred	no	0	Day	week day	yes	non provision of surgical materials	none	laboratory results	none	none	labor suit	fetal distress	37	second stage of labor	70	167	1.67	2.7889	25.0995	spinal anesthesia	intern doctor	senior anesthetist	logistics issues	operation theatre busy	none	none	9:40AM	11:40AM	11:45AM	11:55AM	135	alive	alive and in good condition	1960-01-01 09:40:00	1960-01-01 11:40:00	1960-01-01 11:45:00	1960-01-01 11:55:00	8100000
80	107624	38	married	primary	moslem	un employed	rural	5	4	6	not referred	no	0	Day	week day	yes	non provision of surgical materials	none	laboratory results	none	none	labor suit	fetal distress	37	first stage of labor	69	159	1.59	2.5281	27.2932	spinal anesthesia	intern doctor	senior anesthetist	logistics issues	OT preparation	none	none	11:50AM	1:00PM	1:10PM	1:20PM	80	alive	alive and in good condition	1960-01-01 11:50:00	1960-01-01 13:00:00	1960-01-01 13:10:00	1960-01-01 13:20:00	5400000
81	107679	19	single	primary	christian	un employed	rural	2	1	4	not referred	no	0	night	week day	no	none	none	none	none	none	labor suit	obstructed labor	37	first stage of labor	75	164	1.64	2.6896	27.8852	spinal anesthesia	medical doctor	senior anesthetist	logistics issues	operation theatre busy	none	none	10:50PM	12:35AM	12:40AM	12:50AM	120	alive	alive and in good condition	1960-01-01 22:50:00	1960-01-01 00:35:00	1960-01-01 00:40:00	1960-01-01 00:50:00	-79200000
82	107676	23	married	primary	christian	un employed	urban	2	1	7	not referred	no	0	night	week day	yes	non provision of surgical materials	none	laboratory results	none	none	labor suit	obstructed labor	38	second stage of labor	64	168	1.68	2.8224	22.6757	spinal anesthesia	intern doctor	senior anesthetist	logistics issues	operation theatre busy	none	none	11:35AM	1:25AM	1:30AM	1:40AM	125	alive	alive and in good condition	1960-01-01 11:35:00	1960-01-01 01:25:00	1960-01-01 01:30:00	1960-01-01 01:40:00	-35700000
83	107592	34	married	primary	moslem	un employed	rural	4	3	8	referred	no	0	night	week day	yes	non provision of surgical materials	none	none	none	none	labor suit	obstructed labor	38	first stage of labor	78	160	1.6	2.56	30.4687	spinal anesthesia	intern doctor	senior anesthetist	logistics issues	operation theatre busy	obesity	none	3:00AM	4:40AM	4:45AM	5:00AM	120	alive	alive and in good condition	1960-01-01 03:00:00	1960-01-01 04:40:00	1960-01-01 04:45:00	1960-01-01 05:00:00	7200000
84	107631	29	married	primary	christian	un employed	rural	3	2	6	not referred	no	0	Day	week day	yes	non provision of surgical materials	none	laboratory results	none	none	labor suit	severe oligohydramnios	39	first stage of labor	64	166	1.66	2.7556	23.2254	spinal anesthesia	intern doctor	senior anesthetist	logistics issues	operation theatre busy	none	none	2:00PM	3:00PM	3:20PM	3:30PM	90	alive	alive and transferred to NICHU	1960-01-01 14:00:00	1960-01-01 15:00:00	1960-01-01 15:20:00	1960-01-01 15:30:00	5400000
85	107657	25	married	primary	christian	un employed	rural	3	2	5	referred	no	0	Day	week day	yes	non provision of surgical materials	none	laboratory results	none	none	labor suit	preeclampsia with severe features	39	first stage of labor	62	160	1.6	2.56	24.2187	spinal anesthesia	intern doctor	senior anesthetist	logistics issues	operation theatre busy	none	none	2:30PM	4:30PM	4:35PM	4:40PM	140	alive	alive and in good condition	1960-01-01 14:30:00	1960-01-01 16:30:00	1960-01-01 16:35:00	1960-01-01 16:40:00	7800000
86	107689	30	married	primary	moslem	un employed	rural	3	2	4	not referred	no	0	Day	week day	yes	non provision of surgical materials	none	laboratory results	none	none	labor suit	APH	40	first stage of labor	74	164	1.64	2.6896	27.5134	general anesthesia	medical doctor	senior anesthetist	logistics issues	blood arrangement	none	none	5:30PM	5:45PM	5:50PM	6:00PM	30	alive	alive and in good condition	1960-01-01 17:30:00	1960-01-01 17:45:00	1960-01-01 17:50:00	1960-01-01 18:00:00	1800000
87	107749	22	single	tertiary	moslem	employed	urban	2	1	4	not referred	no	0	Day	week day	yes	non provision of surgical materials	none	laboratory results	none	none	labor suit	preeclampsia with severe features	37	first stage of labor	64	158	1.58	2.4964	25.6369	spinal anesthesia	medical doctor	senior anesthetist	logistics issues	operation theatre busy	none	none	5:55PM	6:20PM	6:25PM	6:30PM	40	alive	alive and in good condition	1960-01-01 17:55:00	1960-01-01 18:20:00	1960-01-01 18:25:00	1960-01-01 18:30:00	2100000
88	107678	29	married	primary	christian	un employed	rural	6	5	5	referred	no	0	night	week day	yes	non provision of surgical materials	none	laboratory results	none	none	labor suit	obstructed labor	37	first stage of labor	69	160	1.6	2.56	26.9531	spinal anesthesia	intern doctor	senior anesthetist	logistics issues	operation theatre busy	none	none	5:00PM	6:45PM	6:50PM	7:00PM	120	alive	alive and in good condition	1960-01-01 17:00:00	1960-01-01 18:45:00	1960-01-01 18:50:00	1960-01-01 19:00:00	7200000
89	107681	38	married	primary	christian	un employed	rural	1	0	8	not referred	no	0	night	week day	yes	non provision of surgical materials	none	laboratory results	none	none	labor suit	fetal distress	37	first stage of labor	79	163	1.63	2.6569	29.7339	spinal anesthesia	intern doctor	senior anesthetist	logistics issues	operation theatre busy	none	none	6:50PM	7:45PM	7:55PM	8:00PM	70	alive	alive and in good condition	1960-01-01 18:50:00	1960-01-01 19:45:00	1960-01-01 19:55:00	1960-01-01 20:00:00	4200000
90	110101	39	married	secondary	christian	un employed	rural	8	7	6	not referred	no	0	night	week day	no	none	none	none	none	none	labor suit	obstructed labor	38	first stage of labor	66	162	1.62	2.6244	25.1486	spinal anesthesia	medical doctor	senior anesthetist	logistics issues	operation theatre busy	none	none	8:20PM	9:15PM	9:20PM	9:30PM	90	alive	alive and in good condition	1960-01-01 20:20:00	1960-01-01 21:15:00	1960-01-01 21:20:00	1960-01-01 21:30:00	4200000
91	110100	18	single	primary	moslem	un employed	rural	1	0	7	not referred	no	0	night	week day	yes	non provision of surgical materials	none	laboratory results	none	none	labor suit	obstructed labor	38	second stage of labor	72	160	1.6	2.56	28.125	spinal anesthesia	intern doctor	senior anesthetist	logistics issues	operation theatre busy	none	none	8:40PM	9:50PM	10:00PM	10:10PM	130	alive	alive and in good condition	1960-01-01 20:40:00	1960-01-01 21:50:00	1960-01-01 22:00:00	1960-01-01 22:10:00	5400000
92	107698	24	married	primary	christian	employed	urban	3	2	4	referred	no	0	night	week day	yes	non provision of surgical materials	none	laboratory results	none	none	labor suit	fetal distress	39	first stage of labor	59	159	1.59	2.5281	23.3377	spinal anesthesia	intern doctor	senior anesthetist	logistics issues	operation theatre busy	none	none	9:00PM	10:40PM	10:46PM	10:50PM	110	alive	alive and in good condition	1960-01-01 21:00:00	1960-01-01 22:40:00	1960-01-01 22:46:00	1960-01-01 22:50:00	6600000
93	107693	33	married	primary	moslem	un employed	rural	2	1	4	not referred	no	0	night	week day	yes	non provision of surgical materials	none	none	none	none	labor suit	obstructed labor	39	first stage of labor	68	163	1.63	2.6569	25.5937	spinal anesthesia	intern doctor	senior anesthetist	logistics issues	operation theatre busy	none	none	10:00PM	11:00PM	11:15PM	11:30PM	90	alive	alive and in good condition	1960-01-01 22:00:00	1960-01-01 23:00:00	1960-01-01 23:15:00	1960-01-01 23:30:00	5400000
94	107694	34	married	primary	christian	un employed	rural	6	5	5	not referred	yes	1	night	week day	yes	non provision of surgical materials	none	laboratory results	none	none	labor suit	fetal distress	40	second stage of labor	71	160	1.6	2.56	27.7344	spinal anesthesia	intern doctor	senior anesthetist	logistics issues	operation theatre busy	none	none	10:00PM	12:00AM	12:10AM	12:20AM	130	alive	alive and in good condition	1960-01-01 22:00:00	1960-01-01	1960-01-01 00:10:00	1960-01-01 00:20:00	-78000000
95	107680	20	married	primary	moslem	un employed	rural	1	0	3	not referred	no	0	night	week day	yes	non provision of surgical materials	delay in signing consent	laboratory results	none	none	labor suit	obstructed labor	38	second stage of labor	69	165	1.65	2.7225	25.3444	spinal anesthesia	intern doctor	senior anesthetist	none	operation theatre busy	none	none	12:00AM	12:50AM	1:00AM	1:15AM	75	alive	alive and in good condition	1960-01-01	1960-01-01 00:50:00	1960-01-01 01:00:00	1960-01-01 01:15:00	4500000
96	110109	24	married	primary	christian	un employed	urban	2	1	5	referred	no	0	night	week day	no	none	none	laboratory results	none	none	labor suit	obstructed labor	39	first stage of labor	71	166	1.66	2.7556	25.7657	spinal anesthesia	medical doctor	senior anesthetist	logistics issues	operation theatre busy	none	none	12:30AM	1:50AM	2:00AM	2:10AM	100	alive	alive and in good condition	1960-01-01 00:30:00	1960-01-01 01:50:00	1960-01-01 02:00:00	1960-01-01 02:10:00	6000000
97	107688	21	married	primary	moslem	un employed	rural	3	2	5	referred	no	0	night	week day	yes	non provision of surgical materials	none	none	none	none	labor suit	obstructed labor	38	second stage of labor	70	155	1.55	2.4025	29.1363	spinal anesthesia	intern doctor	senior anesthetist	logistics issues	operation theatre busy	none	none	1:00AM	2:50AM	3:00AM	3:20AM	140	alive	alive and in good condition	1960-01-01 01:00:00	1960-01-01 02:50:00	1960-01-01 03:00:00	1960-01-01 03:20:00	8400000
98	110105	17	single	primary	christian	un employed	rural	2	1	4	not referred	no	0	night	week day	yes	non provision of surgical materials	none	laboratory results	none	none	labor suit	fetal distress	38	second stage of labor	61	164	1.64	2.6896	22.68	spinal anesthesia	intern doctor	senior anesthetist	logistics issues	operation theatre busy	none	none	1:40AM	3:50AM	4:00AM	4:15AM	155	alive	alive and in good condition	1960-01-01 01:40:00	1960-01-01 03:50:00	1960-01-01 04:00:00	1960-01-01 04:15:00	9300000
99	110102	33	married	primary	christian	un employed	rural	5	3	5	not referred	no	0	night	week day	yes	non provision of surgical materials	none	laboratory results	shortage of blood	none	labor suit	ruptured uterus	39	second stage of labor	68	159	1.59	2.5281	26.8977	general anesthesia	medical doctor	senior anesthetist	logistics issues	blood arrangement	none	none	4:00AM	4:30AM	4:35AM	4:40AM	40	alive and got blood transfusion	dead (fresh still birth)	1960-01-01 04:00:00	1960-01-01 04:30:00	1960-01-01 04:35:00	1960-01-01 04:40:00	2400000
100	110129	30	married	primary	christian	un employed	rural	3	2	4	referred	no	0	night	week day	yes	non provision of surgical materials	none	none	shortage of blood	none	labor suit	APH	37	first stage of labor	66	167	1.67	2.7889	23.6652	general anesthesia	medical doctor	senior anesthetist	logistics issues	blood arrangement	none	none	4:40AM	5:00AM	5:05AM	5:10AM	50	alive and got blood transfusion	alive and in good condition	1960-01-01 04:40:00	1960-01-01 05:00:00	1960-01-01 05:05:00	1960-01-01 05:10:00	1800000
101	110126	20	married	primary	moslem	un employed	rural	1	0	2	not referred	no	0	night	week day	yes	non provision of surgical materials	none	laboratory results	none	none	labor suit	obstructed labor	38	first stage of labor	69	163	1.63	2.6569	25.9701	spinal anesthesia	intern doctor	senior anesthetist	logistics issues	OT preparation	none	none	4:50AM	5:50AM	6:00AM	6:10AM	70	alive	alive and in good condition	1960-01-01 04:50:00	1960-01-01 05:50:00	1960-01-01 06:00:00	1960-01-01 06:10:00	4800000
102	110130	29	married	primary	christian	un employed	urban	2	1	3	not referred	no	0	Day	week day	yes	non provision of surgical materials	none	laboratory results	none	none	labor suit	obstructed labor	37	first stage of labor	59	160	1.6	2.56	23.0469	spinal anesthesia	intern doctor	senior anesthetist	logistics issues	operation theatre busy	none	none	5:50AM	6:55AM	7:05AM	7:15AM	85	alive	alive and in good condition	1960-01-01 05:50:00	1960-01-01 06:55:00	1960-01-01 07:05:00	1960-01-01 07:15:00	5100000
103	110139	26	married	primary	christian	un employed	rural	4	3	7	not referred	yes	1	Day	week day	yes	non provision of surgical materials	none	laboratory results	none	none	labor suit	fetal distress	38	second stage of labor	71	161	1.61	2.5921	27.3909	spinal anesthesia	intern doctor	senior anesthetist	logistics issues	operation theatre busy	none	none	6:30AM	7:45AM	7:50AM	8:00AM	90	alive	alive and in good condition	1960-01-01 06:30:00	1960-01-01 07:45:00	1960-01-01 07:50:00	1960-01-01 08:00:00	5400000
104	107665	25	single	secondary	christian	un employed	rural	2	1	5	not referred	no	0	Day	week day	yes	non provision of surgical materials	none	none	none	none	labor suit	fetal distress	38	first stage of labor	73	165	1.65	2.7225	26.8136	spinal anesthesia	intern doctor	senior anesthetist	logistics issues	operation theatre busy	none	none	6:50AM	8:30AM	8:40AM	8:55AM	125	alive	alive and in good condition	1960-01-01 06:50:00	1960-01-01 08:30:00	1960-01-01 08:40:00	1960-01-01 08:55:00	7500000
105	110115	32	married	primary	christian	un employed	rural	6	5	6	referred	no	0	Day	week day	yes	non provision of surgical materials	none	laboratory results	shortage of blood	none	labor suit	ruptured uterus	37	first stage of labor	75	162	1.62	2.6244	28.578	general anesthesia	medical doctor	senior anesthetist	logistics issues	blood arrangement	none	none	8:50AM	9:40AM	9:45AM	10:05AM	75	alive and got blood transfusion	dead (fresh still birth)	1960-01-01 08:50:00	1960-01-01 09:40:00	1960-01-01 09:45:00	1960-01-01 10:05:00	4500000
106	110708	27	married	primary	christian	un employed	urban	3	2	4	not referred	no	0	Day	week day	yes	non provision of surgical materials	none	laboratory results	none	none	labor suit	preeclampsia with severe features	37	first stage of labor	64	160	1.6	2.56	25	spinal anesthesia	intern doctor	senior anesthetist	logistics issues	operation theatre busy	none	none	9:30AM	10:50AM	11:00AM	11:10AM	110	alive	alive and in good condition	1960-01-01 09:30:00	1960-01-01 10:50:00	1960-01-01 11:00:00	1960-01-01 11:10:00	6000000
107	107243	22	married	primary	moslem	un employed	rural	4	3	6	not referred	no	0	Day	week day	yes	non provision of surgical materials	none	laboratory results	none	none	labor suit	fetal distress	37	first stage of labor	60	158	1.58	2.4964	24.0346	spinal anesthesia	intern doctor	senior anesthetist	logistics issues	operation theatre busy	none	none	10:50AM	11:50AM	12:00PM	12:15PM	75	alive	alive and in good condition	1960-01-01 10:50:00	1960-01-01 11:50:00	1960-01-01 12:00:00	1960-01-01 12:15:00	5100000
108	110138	20	married	primary	christian	un employed	rural	1	0	2	not referred	yes	1	Day	week day	yes	non provision of surgical materials	none	none	none	none	labor suit	obstructed labor	37	second stage of labor	61	161	1.61	2.5921	23.533	spinal anesthesia	intern doctor	senior anesthetist	logistics issues	operation theatre busy	none	none	12:00PM	1:00PM	1:05PM	1:15PM	75	alive	alive and in good condition	1960-01-01 12:00:00	1960-01-01 13:00:00	1960-01-01 13:05:00	1960-01-01 13:15:00	4500000
109	110145	25	married	primary	christian	un employed	rural	4	3	5	not referred	no	0	Day	week day	yes	non provision of surgical materials	none	laboratory results	none	none	labor suit	fetal distress	37	first stage of labor	72	160	1.6	2.56	28.125	spinal anesthesia	intern doctor	senior anesthetist	logistics issues	operation theatre busy	none	none	12:00PM	2:00PM	2:10PM	2:25PM	145	alive	alive and in good condition	1960-01-01 12:00:00	1960-01-01 14:00:00	1960-01-01 14:10:00	1960-01-01 14:25:00	8700000
110	110135	20	single	primary	christian	un employed	rural	1	0	4	referred	no	0	Day	week day	yes	non provision of surgical materials	none	laboratory results	shortage of blood	none	labor suit	ruptured uterus	38	first stage of labor	77	162	1.62	2.6244	29.34	general anesthesia	medical doctor	senior anesthetist	logistics issues	blood arrangement	none	none	12:30PM	3:00PM	3:10PM	3:20PM	170	alive and got blood transfusion	dead (fresh still birth)	1960-01-01 12:30:00	1960-01-01 15:00:00	1960-01-01 15:10:00	1960-01-01 15:20:00	10200000
111	107508	24	married	primary	christian	un employed	rural	3	1	4	not referred	no	0	Day	week day	yes	non provision of surgical materials	none	laboratory results	none	none	labor suit	preeclampsia with severe features	39	first stage of labor	65	155	1.55	2.4025	27.0552	spinal anesthesia	intern doctor	senior anesthetist	logistics issues	operation theatre busy	none	none	3:00PM	4:00PM	4:05PM	4:20PM	80	alive	alive and in good condition	1960-01-01 15:00:00	1960-01-01 16:00:00	1960-01-01 16:05:00	1960-01-01 16:20:00	4800000
112	110151	20	married	primary	christian	un employed	rural	1	0	6	referred	no	0	Day	week day	no	none	none	none	none	none	labor suit	cord prolapse	38	first stage of labor	70	165	1.65	2.7225	25.7117	spinal anesthesia	intern doctor	senior anesthetist	logistics issues	operation theatre busy	none	none	4:00PM	5:00PM	5:10PM	5:30PM	90	alive	alive and in good condition	1960-01-01 16:00:00	1960-01-01 17:00:00	1960-01-01 17:10:00	1960-01-01 17:30:00	5400000
113	110139	35	married	primary	christian	un employed	rural	3	2	5	not referred	yes	2	Day	week day	yes	non provision of surgical materials	none	laboratory results	none	none	labor suit	fetal distress	39	first stage of labor	67	160	1.6	2.56	26.1719	spinal anesthesia	intern doctor	senior anesthetist	logistics issues	operation theatre busy	none	none	5:50PM	6:00PM	6:10PM	6:20PM	30	alive	alive and in good condition	1960-01-01 17:50:00	1960-01-01 18:00:00	1960-01-01 18:10:00	1960-01-01 18:20:00	1800000
114	107646	38	married	primary	christian	un employed	rural	5	4	5	not referred	no	0	night	week day	yes	non provision of surgical materials	delay in signing consent	laboratory results	none	none	labor suit	obstructed labor	40	first stage of labor	69	161	1.61	2.5921	26.6193	spinal anesthesia	medical doctor	senior anesthetist	logistics issues	operation theatre busy	none	none	5:57PM	7:30PM	7:40PM	7:55PM	115	alive	alive and in good condition	1960-01-01 17:57:00	1960-01-01 19:30:00	1960-01-01 19:40:00	1960-01-01 19:55:00	7080000
115	110160	18	single	primary	christian	un employed	rural	1	0	7	referred	no	0	night	week day	yes	non provision of surgical materials	none	laboratory results	none	none	labor suit	obstructed labor	38	second stage of labor	64	163	1.63	2.6569	24.0882	spinal anesthesia	intern doctor	senior anesthetist	logistics issues	operation theatre busy	none	none	7:00PM	8:20PM	8:30PM	8:40PM	100	alive	alive and in good condition	1960-01-01 19:00:00	1960-01-01 20:20:00	1960-01-01 20:30:00	1960-01-01 20:40:00	6000000
116	110150	24	married	secondary	moslem	un employed	rural	1	0	5	not referred	no	0	night	week day	yes	non provision of surgical materials	none	laboratory results	none	none	labor suit	obstructed labor	38	first stage of labor	58	166	1.66	2.7556	21.048	spinal anesthesia	intern doctor	senior anesthetist	logistics issues	operation theatre busy	none	none	7:30PM	9:00PM	9:10PM	9:20PM	110	alive	alive and in good condition	1960-01-01 19:30:00	1960-01-01 21:00:00	1960-01-01 21:10:00	1960-01-01 21:20:00	6600000
117	110150	20	married	primary	moslem	un employed	rural	3	1	3	not referred	no	0	night	week day	yes	non provision of surgical materials	none	laboratory results	none	none	labor suit	fetal distress	38	first stage of labor	74	167	1.67	2.7889	26.5338	spinal anesthesia	intern doctor	senior anesthetist	logistics issues	operation theatre busy	none	none	8:00PM	10:00PM	10:10PM	10:20PM	140	alive	alive and transferred to NICHU	1960-01-01 20:00:00	1960-01-01 22:00:00	1960-01-01 22:10:00	1960-01-01 22:20:00	8400000
118	110189	26	married	primary	moslem	un employed	rural	3	1	5	not referred	no	0	night	week day	yes	non provision of surgical materials	none	none	none	none	labor suit	fetal distress	37	second stage of labor	71	157	1.57	2.4649	28.8044	spinal anesthesia	intern doctor	senior anesthetist	logistics issues	operation theatre busy	none	none	10:00PM	10:50PM	11:00PM	11:15PM	75	alive	alive and in good condition	1960-01-01 22:00:00	1960-01-01 22:50:00	1960-01-01 23:00:00	1960-01-01 23:15:00	4500000
119	110176	19	married	primary	christian	un employed	rural	2	1	3	not referred	yes	1	night	week day	no	none	none	none	none	none	labor suit	fetal distress	38	first stage of labor	59	161	1.61	2.5921	22.7615	spinal anesthesia	medical doctor	senior anesthetist	logistics issues	OT preparation	none	none	10:00PM	11:40PM	11:50PM	11:05PM	65	alive	alive and in good condition	1960-01-01 22:00:00	1960-01-01 23:40:00	1960-01-01 23:50:00	1960-01-01 23:05:00	3900000
120	110157	32	married	secondary	moslem	un employed	rural	3	2	4	not referred	no	0	night	week day	yes	non provision of surgical materials	none	laboratory results	none	none	labor suit	fetal distress	39	first stage of labor	67	160	1.6	2.56	26.1719	spinal anesthesia	intern doctor	senior anesthetist	logistics issues	operation theatre busy	none	none	10:30PM	12:00AM	12:10AM	12:20AM	110	alive	alive and in good condition	1960-01-01 22:30:00	1960-01-01	1960-01-01 00:10:00	1960-01-01 00:20:00	-79800000
121	110178	16	single	primary	christian	un employed	urban	1	0	6	referred	no	0	night	week day	yes	non provision of surgical materials	none	laboratory results	none	none	labor suit	obstructed labor	39	first stage of labor	69	161	1.61	2.5921	26.6193	spinal anesthesia	intern doctor	senior anesthetist	logistics issues	operation theatre busy	none	none	11:00PM	1:00AM	1:10AM	1:20AM	140	alive	alive and in good condition	1960-01-01 23:00:00	1960-01-01 01:00:00	1960-01-01 01:10:00	1960-01-01 01:20:00	-78000000
122	110164	32	married	secondary	christian	un employed	rural	2	1	6	not referred	yes	1	night	week day	yes	non provision of surgical materials	none	none	none	none	labor suit	obstructed labor	37	second stage of labor	69	169	1.69	2.8561	24.1588	spinal anesthesia	intern doctor	senior anesthetist	logistics issues	operation theatre busy	none	none	12:20PM	2:00AM	2:10AM	2:20AM	120	alive	alive and in good condition	1960-01-01 12:20:00	1960-01-01 02:00:00	1960-01-01 02:10:00	1960-01-01 02:20:00	-36000000
123	110198	22	married	primary	christian	un employed	rural	2	1	4	not referred	yes	1	night	week day	yes	non provision of surgical materials	none	laboratory results	none	none	labor suit	obstructed labor	37	first stage of labor	70	162	1.62	2.6244	26.6728	spinal anesthesia	intern doctor	senior anesthetist	logistics issues	operation theatre busy	none	none	1:30PM	3:00PM	3:10PM	3:20PM	110	alive	alive and in good condition	1960-01-01 13:30:00	1960-01-01 15:00:00	1960-01-01 15:10:00	1960-01-01 15:20:00	6600000
124	110200	30	married	primary	moslem	un employed	rural	3	2	2	not referred	yes	3	night	week day	yes	non provision of surgical materials	none	laboratory results	shortage of blood	none	labor suit	APH	37	first stage of labor	68	160	1.6	2.56	26.5625	general anesthesia	medical doctor	senior anesthetist	logistics issues	blood arrangement	none	adhesions	2:40PM	3:50PM	4:00PM	4:10PM	100	alive and got blood transfusion	alive and transferred to NICHU	1960-01-01 14:40:00	1960-01-01 15:50:00	1960-01-01 16:00:00	1960-01-01 16:10:00	5400000
125	101616	19	married	primary	christian	employed	urban	1	0	4	not referred	no	0	night	week day	yes	non provision of surgical materials	none	none	none	none	labor suit	obstructed labor	37	first stage of labor	64	159	1.59	2.5281	25.3155	spinal anesthesia	intern doctor	senior anesthetist	logistics issues	operation theatre busy	none	none	3:50PM	4:50PM	5:00PM	5:10PM	70	alive	alive and in good condition	1960-01-01 15:50:00	1960-01-01 16:50:00	1960-01-01 17:00:00	1960-01-01 17:10:00	4800000
126	110177	20	married	primary	christian	un employed	rural	2	1	6	not referred	no	0	night	week day	yes	non provision of surgical materials	none	laboratory results	none	none	labor suit	preeclampsia with severe features	37	first stage of labor	76	165	1.65	2.7225	27.9155	spinal anesthesia	intern doctor	senior anesthetist	logistics issues	operation theatre busy	none	none	5:20PM	6:00PM	6:10PM	6:20PM	60	alive	alive and in good condition	1960-01-01 17:20:00	1960-01-01 18:00:00	1960-01-01 18:10:00	1960-01-01 18:20:00	3600000
127	110191	22	married	primary	christian	un employed	rural	3	1	4	not referred	no	0	night	week day	yes	non provision of surgical materials	none	laboratory results	none	none	labor suit	obstructed labor	37	first stage of labor	68	162	1.62	2.6244	25.9107	spinal anesthesia	intern doctor	senior anesthetist	logistics issues	OT preparation	none	none	5:50PM	7:00PM	7:10PM	7:30PM	100	alive	alive and in good condition	1960-01-01 17:50:00	1960-01-01 19:00:00	1960-01-01 19:10:00	1960-01-01 19:30:00	6000000
128	110205	22	married	primary	christian	un employed	rural	4	3	5	not referred	no	0	night	week day	yes	non provision of surgical materials	none	laboratory results	none	none	labor suit	fetal distress	38	second stage of labor	70	160	1.6	2.56	27.3437	spinal anesthesia	intern doctor	senior anesthetist	logistics issues	operation theatre busy	none	none	6:00PM	8:00PM	8:10PM	8:29PM	149	alive	alive and in good condition	1960-01-01 18:00:00	1960-01-01 20:00:00	1960-01-01 20:10:00	1960-01-01 20:29:00	8940000
129	110219	20	married	primary	christian	un employed	rural	2	1	7	not referred	no	0	Day	week day	yes	non provision of surgical materials	none	laboratory results	none	none	labor suit	fetal distress	38	first stage of labor	68	167	1.67	2.7889	24.3824	spinal anesthesia	medical doctor	senior anesthetist	logistics issues	operation theatre busy	none	none	7:00PM	9:00PM	9:10PM	9:20PM	140	alive	alive and in good condition	1960-01-01 19:00:00	1960-01-01 21:00:00	1960-01-01 21:10:00	1960-01-01 21:20:00	8400000
130	110210	19	single	primary	christian	un employed	rural	1	0	4	referred	no	0	Day	week day	yes	non provision of surgical materials	none	none	none	none	labor suit	preeclampsia with severe features	39	first stage of labor	72	161	1.61	2.5921	27.7767	spinal anesthesia	intern doctor	senior anesthetist	logistics issues	operation theatre busy	none	none	9:30PM	10:00PM	10:10PM	10:30PM	60	alive	alive and transferred to NICHU	1960-01-01 21:30:00	1960-01-01 22:00:00	1960-01-01 22:10:00	1960-01-01 22:30:00	3600000
131	110161	25	married	primary	christian	un employed	rural	2	1	4	referred	no	0	Day	week day	yes	non provision of surgical materials	none	laboratory results	none	none	labor suit	obstructed labor	39	second stage of labor	70	157	1.57	2.4649	28.3987	spinal anesthesia	intern doctor	senior anesthetist	logistics issues	operation theatre busy	none	none	10:00PM	11:00PM	11:10PM	11:30PM	90	alive	alive and in good condition	1960-01-01 22:00:00	1960-01-01 23:00:00	1960-01-01 23:10:00	1960-01-01 23:30:00	5400000
132	110206	29	married	tertiary	christian	employed	urban	2	1	6	not referred	no	0	Day	week day	no	none	none	none	none	none	labor suit	fetal distress	38	first stage of labor	67	160	1.6	2.56	26.1719	spinal anesthesia	intern doctor	senior anesthetist	logistics issues	operation theatre busy	none	none	1:00PM	3:10PM	3:19PM	3:29PM	149	alive	alive and in good condition	1960-01-01 13:00:00	1960-01-01 15:10:00	1960-01-01 15:19:00	1960-01-01 15:29:00	8940000
132	110250	24	single	primary	christian	un employed	rural	1	0	5	referred	no	0	Day	week day	yes	non provision of surgical materials	none	laboratory results	none	none	labor suit	fetal distress	37	first stage of labor	64	162	1.62	2.6244	24.3865	spinal anesthesia	intern doctor	senior anesthetist	logistics issues	OT preparation	none	none	3:00AM	5:40AM	5:50AM	6:15AM	135	alive	alive and in good condition	1960-01-01 03:00:00	1960-01-01 05:40:00	1960-01-01 05:50:00	1960-01-01 06:15:00	11700000
133	110244	19	married	primary	christian	un employed	rural	2	1	3	not referred	no	0	Day	week day	yes	non provision of surgical materials	none	none	none	none	labor suit	obstructed labor	38	first stage of labor	69	164	1.64	2.6896	25.6544	spinal anesthesia	intern doctor	senior anesthetist	logistics issues	operation theatre busy	none	none	9:00AM	11:10AM	11:15AM	11:27AM	147	alive	alive and transferred to NICHU	1960-01-01 09:00:00	1960-01-01 11:10:00	1960-01-01 11:15:00	1960-01-01 11:27:00	8820000
134	110232	17	single	primary	christian	un employed	rural	1	0	8	referred	no	0	night	weekend	yes	non provision of surgical materials	none	laboratory results	none	none	labor suit	obstructed labor	39	first stage of labor	79	164	1.64	2.6896	29.3724	spinal anesthesia	intern doctor	senior anesthetist	logistics issues	operation theatre busy	none	none	11:00AM	1:45PM	1:50PM	2:00PM	170	alive	alive and transferred to NICHU	1960-01-01 11:00:00	1960-01-01 13:45:00	1960-01-01 13:50:00	1960-01-01 14:00:00	10800000
135	110260	25	married	secondary	christian	un employed	rural	3	2	7	not referred	no	0	night	weekend	yes	non provision of surgical materials	none	laboratory results	none	none	labor suit	obstructed labor	37	second stage of labor	70	160	1.6	2.56	27.3437	spinal anesthesia	intern doctor	senior anesthetist	logistics issues	operation theatre busy	none	none	1:30AM	3:15AM	3:20AM	3:38AM	128	alive	alive and in good condition	1960-01-01 01:30:00	1960-01-01 03:15:00	1960-01-01 03:20:00	1960-01-01 03:38:00	7680000
136	110245	40	married	primary	christian	un employed	rural	7	6	6	not referred	no	0	night	weekend	yes	non provision of surgical materials	none	laboratory results	none	none	labor suit	obstructed labor	38	first stage of labor	68	159	1.59	2.5281	26.8977	spinal anesthesia	intern doctor	senior anesthetist	logistics issues	OT preparation	none	none	7:30PM	10:55PM	11:00PM	11:10PM	220	alive	alive and in good condition	1960-01-01 19:30:00	1960-01-01 22:55:00	1960-01-01 23:00:00	1960-01-01 23:10:00	13200000
137	110271	27	married	primary	moslem	un employed	urban	4	3	4	not referred	no	0	night	weekend	yes	non provision of surgical materials	none	none	none	none	labor suit	obstructed labor	37	first stage of labor	66	167	1.67	2.7889	23.6652	spinal anesthesia	intern doctor	senior anesthetist	logistics issues	operation theatre busy	none	none	4:10AM	6:40AM	6:46AM	7:00AM	170	alive	alive and in good condition	1960-01-01 04:10:00	1960-01-01 06:40:00	1960-01-01 06:46:00	1960-01-01 07:00:00	10200000
138	110227	17	single	primary	christian	un employed	rural	1	0	5	not referred	no	0	night	weekend	yes	non provision of surgical materials	none	laboratory results	none	none	labor suit	obstructed labor	38	first stage of labor	69	159	1.59	2.5281	27.2932	spinal anesthesia	intern doctor	senior anesthetist	logistics issues	operation theatre busy	none	none	10:00PM	12:25AM	12:30AM	1:00AM	150	alive	alive and in good condition	1960-01-01 22:00:00	1960-01-01 00:25:00	1960-01-01 00:30:00	1960-01-01 01:00:00	-75600000
139	110261	20	married	primary	christian	un employed	rural	3	1	6	referred	no	0	night	weekend	yes	non provision of surgical materials	none	none	none	none	labor suit	fetal distress	37	first stage of labor	65	160	1.6	2.56	25.3906	spinal anesthesia	intern doctor	senior anesthetist	logistics issues	operation theatre busy	none	none	1:00AM	2:55AM	3:00AM	3:10AM	130	alive	alive and in good condition	1960-01-01 01:00:00	1960-01-01 02:55:00	1960-01-01 03:00:00	1960-01-01 03:10:00	7800000
140	110274	30	married	secondary	christian	un employed	urban	5	4	4	not referred	no	0	night	weekend	yes	non provision of surgical materials	none	laboratory results	none	none	labor suit	obstructed labor	37	second stage of labor	70	161	1.61	2.5921	27.0051	spinal anesthesia	intern doctor	senior anesthetist	logistics issues	operation theatre busy	none	none	5:00PM	7:50PM	8:00PM	8:15PM	195	alive	alive and in good condition	1960-01-01 17:00:00	1960-01-01 19:50:00	1960-01-01 20:00:00	1960-01-01 20:15:00	11700000
141	110273	26	married	primary	christian	un employed	rural	1	0	4	not referred	no	0	night	weekend	yes	non provision of surgical materials	none	laboratory results	none	none	labor suit	severe oligohydramnios	37	first stage of labor	66	165	1.65	2.7225	24.2424	spinal anesthesia	intern doctor	senior anesthetist	logistics issues	operation theatre busy	none	none	11:00PM	1:45PM	1:50AM	2:00AM	180	alive	alive and in good condition	1960-01-01 23:00:00	1960-01-01 13:45:00	1960-01-01 01:50:00	1960-01-01 02:00:00	-75600000
142	110191	22	married	primary	christian	un employed	rural	3	1	5	not referred	no	0	night	week day	yes	non provision of surgical materials	none	laboratory results	none	none	labor suit	obstructed labor	37	first stage of labor	71	160	1.6	2.56	27.7344	spinal anesthesia	intern doctor	senior anesthetist	logistics issues	operation theatre busy	none	none	7:00PM	10:40PM	10:45PM	10:56PM	236	alive	alive and in good condition	1960-01-01 19:00:00	1960-01-01 22:40:00	1960-01-01 22:45:00	1960-01-01 22:56:00	14160000
143	107488	32	married	primary	moslem	un employed	rural	4	3	3	not referred	no	0	night	week day	yes	non provision of surgical materials	none	laboratory results	none	none	labor suit	obstructed labor	37	first stage of labor	69	163	1.63	2.6569	25.9701	spinal anesthesia	intern doctor	senior anesthetist	logistics issues	operation theatre busy	none	none	2:00AM	4:00AM	4:10AM	4:17AM	137	alive	alive and in good condition	1960-01-01 02:00:00	1960-01-01 04:00:00	1960-01-01 04:10:00	1960-01-01 04:17:00	8220000
144	110214	20	married	primary	christian	un employed	rural	2	1	4	not referred	yes	1	night	week day	no	none	none	none	none	none	labor suit	fetal distress	38	second stage of labor	59	156	1.56	2.4336	24.2439	spinal anesthesia	medical doctor	senior anesthetist	none	OT preparation	none	none	9:30PM	12:30AM	12:40AM	00:50AM	200	alive	alive and in good condition	1960-01-01 21:30:00	1960-01-01 00:30:00	1960-01-01 00:40:00	1960-01-01 00:50:00	-74400000
145	110269	20	married	primary	christian	un employed	rural	2	1	7	not referred	no	0	night	week day	yes	non provision of surgical materials	none	laboratory results	none	none	labor suit	fetal distress	38	first stage of labor	66	159	1.59	2.5281	26.1066	spinal anesthesia	intern doctor	senior anesthetist	logistics issues	operation theatre busy	none	none	4:00PM	6:40PM	6:45PM	6:55PM	175	alive	alive and in good condition	1960-01-01 16:00:00	1960-01-01 18:40:00	1960-01-01 18:45:00	1960-01-01 18:55:00	10500000
146	110258	34	married	primary	christian	un employed	urban	3	1	4	not referred	no	0	night	week day	yes	non provision of surgical materials	none	laboratory results	none	none	labor suit	obstructed labor	37	first stage of labor	68	160	1.6	2.56	26.5625	spinal anesthesia	intern doctor	senior anesthetist	logistics issues	operation theatre busy	none	none	3:00PM	5:45PM	5:50PM	5:59PM	179	alive	alive and in good condition	1960-01-01 15:00:00	1960-01-01 17:45:00	1960-01-01 17:50:00	1960-01-01 17:59:00	10740000
147	110225	24	married	primary	moslem	un employed	rural	3	2	5	referred	no	0	night	week day	no	none	none	none	none	none	labor suit	fetal distress	38	second stage of labor	73	160	1.6	2.56	28.5156	spinal anesthesia	intern doctor	senior anesthetist	none	operation theatre busy	none	none	2:00PM	4:10PM	4:20PM	4:35PM	155	alive	alive and in good condition	1960-01-01 14:00:00	1960-01-01 16:10:00	1960-01-01 16:20:00	1960-01-01 16:35:00	9300000
148	110244	25	married	primary	christian	un employed	rural	2	1	6	not referred	no	0	night	week day	yes	non provision of surgical materials	none	laboratory results	none	none	labor suit	obstructed labor	39	first stage of labor	58	160	1.6	2.56	22.6562	spinal anesthesia	intern doctor	senior anesthetist	logistics issues	operation theatre busy	none	none	7:00AM	9:00AM	9:10AM	9:22AM	142	alive	alive and in good condition	1960-01-01 07:00:00	1960-01-01 09:00:00	1960-01-01 09:10:00	1960-01-01 09:22:00	8520000
149	110275	24	married	tertiary	christian	employed	urban	3	2	4	not referred	no	0	night	week day	yes	non provision of surgical materials	none	laboratory results	none	none	labor suit	obstructed labor	39	first stage of labor	71	160	1.6	2.56	27.7344	spinal anesthesia	intern doctor	senior anesthetist	logistics issues	OT preparation	none	none	7:30AM	9:10AM	9:15AM	9:25AM	95	alive	alive and in good condition	1960-01-01 07:30:00	1960-01-01 09:10:00	1960-01-01 09:15:00	1960-01-01 09:25:00	6900000
150	110295	16	single	primary	christian	un employed	rural	1	0	4	referred	no	0	night	week day	yes	non provision of surgical materials	none	laboratory results	none	none	labor suit	obstructed labor	40	first stage of labor	68	162	1.62	2.6244	25.9107	spinal anesthesia	medical doctor	senior anesthetist	logistics issues	operation theatre busy	none	none	7:47PM	11:35AM	11:40PM	11:50PM	243	alive	alive and in good condition	1960-01-01 19:47:00	1960-01-01 11:35:00	1960-01-01 23:40:00	1960-01-01 23:50:00	14580000
151	110287	20	married	primary	christian	un employed	rural	1	0	6	not referred	no	0	night	week day	yes	non provision of surgical materials	none	laboratory results	none	none	labor suit	obstructed labor	38	second stage of labor	67	164	1.64	2.6896	24.9108	spinal anesthesia	intern doctor	senior anesthetist	logistics issues	operation theatre busy	none	none	12:34PM	1:37PM	1:44PM	2:08PM	75	alive	alive and in good condition	1960-01-01 12:34:00	1960-01-01 13:37:00	1960-01-01 13:44:00	1960-01-01 14:08:00	5640000
152	110290	25	married	secondary	christian	employed	urban	3	2	4	not referred	no	0	night	week day	no	none	none	none	none	none	labor suit	obstructed labor	40	first stage of labor	74	160	1.6	2.56	28.9062	spinal anesthesia	intern doctor	senior anesthetist	none	operation theatre busy	none	none	8:30PM	9:24PM	9:30PM	9:43PM	73	alive	alive and in good condition	1960-01-01 20:30:00	1960-01-01 21:24:00	1960-01-01 21:30:00	1960-01-01 21:43:00	4380000
153	110292	16	married	primary	christian	un employed	rural	1	0	1	not referred	no	0	night	week day	yes	non provision of surgical materials	none	laboratory results	none	none	labor suit	fetal distress	37	second stage of labor	65	158	1.58	2.4964	26.0375	spinal anesthesia	intern doctor	senior anesthetist	logistics issues	operation theatre busy	none	none	3:45PM	5:15PM	5:20PM	5:35PM	70	alive	alive and in good condition	1960-01-01 15:45:00	1960-01-01 17:15:00	1960-01-01 17:20:00	1960-01-01 17:35:00	6600000
154	110304	30	single	tertiary	christian	un employed	urban	1	0	4	referred	no	0	night	week day	yes	non provision of surgical materials	none	laboratory results	none	none	labor suit	severe oligohydramnios	38	first stage of labor	69	162	1.62	2.6244	26.2917	spinal anesthesia	medical doctor	senior anesthetist	logistics issues	operation theatre busy	none	none	7:28AM	7:25AM	7:30AM	8:00AM	32	alive	alive and in good condition	1960-01-01 07:28:00	1960-01-01 07:25:00	1960-01-01 07:30:00	1960-01-01 08:00:00	1920000
155	110288	30	married	tertiary	christian	employed	urban	3	1	8	referred	no	0	night	week day	no	none	none	none	none	none	labor suit	preeclampsia with severe features	38	first stage of labor	79	161	1.61	2.5921	30.4772	spinal anesthesia	intern doctor	senior anesthetist	none	operation theatre busy	obesity	none	4:30PM	6:15PM	6:29PM	6:39PM	129	alive	alive and in good condition	1960-01-01 16:30:00	1960-01-01 18:15:00	1960-01-01 18:29:00	1960-01-01 18:39:00	7740000
156	110330	23	married	primary	christian	un employed	rural	1	0	6	not referred	no	0	night	week day	yes	non provision of surgical materials	none	laboratory results	shortage of blood	none	labor suit	APH	37	first stage of labor	68	155	1.55	2.4025	28.3039	general anesthesia	intern doctor	senior anesthetist	logistics issues	blood arrangement	none	none	1:40AM	3:10AM	3:15AM	3:30AM	110	alive	dead (fresh still birth)	1960-01-01 01:40:00	1960-01-01 03:10:00	1960-01-01 03:15:00	1960-01-01 03:30:00	6600000
157	107593	17	single	primary	moslem	un employed	rural	1	0	5	not referred	no	0	night	week day	yes	non provision of surgical materials	none	none	none	none	labor suit	preeclampsia with severe features	37	first stage of labor	69	160	1.6	2.56	26.9531	spinal anesthesia	intern doctor	senior anesthetist	logistics issues	operation theatre busy	none	none	5:30PM	7:15PM	7:21PM	7:35PM	125	alive	alive and in good condition	1960-01-01 17:30:00	1960-01-01 19:15:00	1960-01-01 19:21:00	1960-01-01 19:35:00	7500000
158	110332	22	married	secondary	christian	employed	urban	1	0	4	not referred	no	0	Day	week day	yes	non provision of surgical materials	none	laboratory results	none	none	labor suit	fetal distress	38	second stage of labor	70	160	1.6	2.56	27.3437	spinal anesthesia	medical doctor	senior anesthetist	logistics issues	operation theatre busy	none	none	5:00AM	6:05AM	6:10AM	6:28AM	88	alive	alive and in good condition	1960-01-01 05:00:00	1960-01-01 06:05:00	1960-01-01 06:10:00	1960-01-01 06:28:00	5280000
159	110250	24	married	primary	christian	un employed	rural	1	0	4	not referred	no	0	Day	week day	yes	non provision of surgical materials	none	laboratory results	none	none	labor suit	obstructed labor	38	first stage of labor	69	162	1.62	2.6244	26.2917	spinal anesthesia	intern doctor	senior anesthetist	logistics issues	operation theatre busy	none	none	11:50AM	3:15PM	3:20PM	3:29PM	209	alive	alive and in good condition	1960-01-01 11:50:00	1960-01-01 15:15:00	1960-01-01 15:20:00	1960-01-01 15:29:00	13140000
160	110242	19	married	primary	christian	un employed	rural	2	1	4	not referred	no	0	Day	week day	yes	non provision of surgical materials	delay in signing consent	laboratory results	none	none	labor suit	fetal distress	37	first stage of labor	70	161	1.61	2.5921	27.0051	spinal anesthesia	intern doctor	senior anesthetist	logistics issues	operation theatre busy	none	none	4:10AM	5:40AM	5:50AM	6:15AM	125	alive	alive and transferred to NICHU	1960-01-01 04:10:00	1960-01-01 05:40:00	1960-01-01 05:50:00	1960-01-01 06:15:00	7500000
161	110257	28	married	primary	moslem	un employed	rural	3	2	6	not referred	no	0	Day	week day	yes	non provision of surgical materials	none	none	none	none	labor suit	obstructed labor	37	first stage of labor	60	160	1.6	2.56	23.4375	spinal anesthesia	medical doctor	senior anesthetist	logistics issues	operation theatre busy	none	none	11:30AM	12:15PM	12:20PM	12:25PM	60	alive	alive and in good condition	1960-01-01 11:30:00	1960-01-01 12:15:00	1960-01-01 12:20:00	1960-01-01 12:25:00	3300000
162	110297	29	married	primary	christian	un employed	rural	4	3	6	not referred	no	0	Day	week day	yes	non provision of surgical materials	none	laboratory results	shortage of blood	none	labor suit	APH	39	first stage of labor	76	163	1.63	2.6569	28.6048	general anesthesia	medical doctor	senior anesthetist	logistics issues	blood arrangement	none	none	2:00PM	4:30PM	4:45PM	5:05PM	185	alive	alive and in good condition	1960-01-01 14:00:00	1960-01-01 16:30:00	1960-01-01 16:45:00	1960-01-01 17:05:00	11100000
163	110216	29	married	primary	christian	un employed	rural	4	2	4	not referred	no	0	Day	week day	yes	non provision of surgical materials	none	laboratory results	none	none	labor suit	fetal distress	39	first stage of labor	65	159	1.59	2.5281	25.711	spinal anesthesia	intern doctor	senior anesthetist	logistics issues	operation theatre busy	none	none	3:30AM	3:50AM	4:00AM	4:16AM	44	alive	alive and in good condition	1960-01-01 03:30:00	1960-01-01 03:50:00	1960-01-01 04:00:00	1960-01-01 04:16:00	2760000
164	110127	20	single	primary	christian	un employed	rural	1	0	3	referred	no	0	Day	week day	yes	non provision of surgical materials	none	laboratory results	none	none	labor suit	obstructed labor	38	second stage of labor	69	160	1.6	2.56	26.9531	spinal anesthesia	intern doctor	senior anesthetist	logistics issues	operation theatre busy	none	none	12:18PM	2:10PM	2:15PM	2:50PM	152	alive	alive and transferred to NICHU	1960-01-01 12:18:00	1960-01-01 14:10:00	1960-01-01 14:15:00	1960-01-01 14:50:00	9120000
165	110262	18	married	primary	christian	un employed	rural	2	1	4	not referred	no	0	Day	week day	yes	non provision of surgical materials	none	none	none	none	labor suit	obstructed labor	37	first stage of labor	70	161	1.61	2.5921	27.0051	spinal anesthesia	intern doctor	senior anesthetist	logistics issues	operation theatre busy	none	none	11:00PM	4:25AM	4:35AM	4:43AM	343	alive	alive and transferred to NICHU	1960-01-01 23:00:00	1960-01-01 04:25:00	1960-01-01 04:35:00	1960-01-01 04:43:00	-65820000
166	110301	15	married	primary	christian	un employed	rural	1	0	4	Referred	no	0	Day	week day	yes	non provision of surgical materials	none	laboratory results	none	none	labor suit	obstructed labor	38	first stage of labor	60	163	1.63	2.6569	22.5827	spinal anesthesia	intern doctor	senior anesthetist	logistics issues	operation theatre busy	none	none	1:00PM	4:15PM	4:25PM	4:50PM	170	alive	alive and transferred to NICHU	1960-01-01 13:00:00	1960-01-01 16:15:00	1960-01-01 16:25:00	1960-01-01 16:50:00	13800000
167	110337	27	married	tertiary	christian	employed	rural	2	1	7	not referred	no	0	night	week day	yes	none	none	laboratory results	none	none	labor suit	obstructed labor	38	first stage of labor	77	172	1.72	2.9584	26.0276	spinal anesthesia	medical doctor	senior anesthetist	none	operation theatre busy	none	none	11:15PM	5:25AM	5:30AM	5:44AM	389	alive	alive and in good condition	1960-01-01 23:15:00	1960-01-01 05:25:00	1960-01-01 05:30:00	1960-01-01 05:44:00	-63060000
168	110368	29	married	tertiary	christian	employed	rural	2	1	8	not referred	no	0	Day	week day	no	none	none	none	none	none	labor suit	obstructed labor	39	first stage of labor	68	156	1.56	2.4336	27.9421	spinal anesthesia	intern doctor	senior anesthetist	none	operation theatre busy	none	none	3:30PM	6:16PM	6:20PM	6:40PM	194	alive	alive and in good condition	1960-01-01 15:30:00	1960-01-01 18:16:00	1960-01-01 18:20:00	1960-01-01 18:40:00	11400000
169	110311	25	married	secondary	moslem	employed	urban	4	3	3	not referred	yes	1	Day	week day	yes	non provision of surgical materials	none	laboratory results	none	none	labor suit	fetal distress	40	second stage of labor	72	165	1.65	2.7225	26.4463	spinal anesthesia	intern doctor	senior anesthetist	logistics issues	operation theatre busy	none	none	6:10AM	11:30AM	11:40AM	11:50AM	340	alive	alive and in good condition	1960-01-01 06:10:00	1960-01-01 11:30:00	1960-01-01 11:40:00	1960-01-01 11:50:00	20400000
170	110364	27	married	primary	christian	employed	rural	5	4	3	Referred	no	0	Day	week day	yes	none	none	laboratory results	shortage of blood	none	labor suit	APH	37	first stage of labor	58	170	1.7	2.89	20.0692	general anesthesia	medical doctor	senior anesthetist	logistics issues	operation theatre busy	none	none	10:53AM	12:10PM	12:20PM	12:30PM	83	alive and got blood transfusion	alive and in good condition	1960-01-01 10:53:00	1960-01-01 12:10:00	1960-01-01 12:20:00	1960-01-01 12:30:00	5820000
171	110380	30	married	primary	christian	un employed	rural	4	3	6	Referred	yes	3	night	week day	yes	non provision of surgical materials	none	laboratory results	shortage of blood	none	labor suit	APH	37	first stage of labor	55	170	1.7	2.89	19.0311	general anesthesia	medical doctor	senior anesthetist	logistics issues	blood arrangement	none	adhesions	7:15PM	9:10PM	9:15PM	9:50PM	155	Dead	dead (fresh still birth)	1960-01-01 19:15:00	1960-01-01 21:10:00	1960-01-01 21:15:00	1960-01-01 21:50:00	9300000
172	110325	21	married	primary	christian	un employed	rural	1	0	4	referred	no	0	Day	week day	yes	non provision of surgical materials	none	none	none	none	labor suit	retained second twin	38	second stage of labor	51	158	1.58	2.4964	20.4294	general anesthesia	medical doctor	senior anesthetist	logistics issues	operation theatre busy	none	none	12:40PM	1:19PM	1:25PM	1:40PM	60	alive	alive and in good condition	1960-01-01 12:40:00	1960-01-01 13:19:00	1960-01-01 13:25:00	1960-01-01 13:40:00	3600000
173	110334	21	married	primary	christian	un employed	rural	4	3	6	Referred	no	0	night	week day	no	none	none	none	none	none	labor suit	fetal distress	37	second stage of labor	65	170	1.7	2.89	22.4913	spinal anesthesia	intern doctor	senior anesthetist	logistics issues	operation theatre busy	none	none	11:00PM	3:42AM	3:48AM	3:52AM	292	alive	alive and transferred to NICHU	1960-01-01 23:00:00	1960-01-01 03:42:00	1960-01-01 03:48:00	1960-01-01 03:52:00	-68880000
174	110347	23	married	primary	moslem	un employed	urban	3	2	6	Referred	yes	1	night	week day	no	none	none	none	none	none	labor suit	fetal distress	37	second stage of labor	76	168	1.68	2.8224	26.9274	spinal anesthesia	intern doctor	senior anesthetist	logistics issues	OT preparation	none	none	11:00PM	12:15AM	12:20AM	12:35AM	95	alive	alive and in good condition	1960-01-01 23:00:00	1960-01-01 00:15:00	1960-01-01 00:20:00	1960-01-01 00:35:00	-80700000
175	110369	30	married	tertiary	christian	employed	urban	2	1	3	not referred	yes	1	night	week day	no	none	none	none	none	none	labor suit	fetal distress	38	first stage of labor	70	160	1.6	2.56	27.3437	spinal anesthesia	intern doctor	senior anesthetist	logistics issues	operation theatre busy	none	none	8:50PM	12:59AM	1:03AM	1:10AM	310	alive	alive and in good condition	1960-01-01 20:50:00	1960-01-01 00:59:00	1960-01-01 01:03:00	1960-01-01 01:10:00	-70800000
176	110377	26	married	tertiary	christian	employed	urban	2	1	5	not referred	yes	1	night	week day	yes	none	none	laboratory results	none	none	labor suit	fetal distress	38	first stage of labor	85	169	1.69	2.8561	29.7609	spinal anesthesia	medical doctor	senior anesthetist	none	operation theatre busy	none	none	11:00PM	11:55PM	12:00AM	12:20AM	80	alive	alive and transferred to NICHU	1960-01-01 23:00:00	1960-01-01 23:55:00	1960-01-01	1960-01-01 00:20:00	-81600000
177	110359	19	married	primary	christian	un employed	rural	4	2	6	not referred	no	0	Day	week day	yes	non provision of surgical materials	none	laboratory results	none	none	labor suit	severe oligohydramnios	38	first stage of labor	69	165	1.65	2.7225	25.3444	spinal anesthesia	intern doctor	senior anesthetist	logistics issues	operation theatre busy	none	none	10:10AM	12:55PM	1:00PM	1:15PM	185	alive	alive and in good condition	1960-01-01 10:10:00	1960-01-01 12:55:00	1960-01-01 13:00:00	1960-01-01 13:15:00	11100000
178	110328	30	married	secondary	christian	un employed	urban	1	0	4	not referred	no	0	Day	week day	yes	non provision of surgical materials	none	laboratory results	none	none	labor suit	cord prolapse	37	second stage of labor	70	160	1.6	2.56	27.3437	spinal anesthesia	intern doctor	senior anesthetist	logistics issues	operation theatre busy	none	none	12:00PM	1:45PM	1:50PM	2:00PM	120	alive	alive and in good condition	1960-01-01 12:00:00	1960-01-01 13:45:00	1960-01-01 13:50:00	1960-01-01 14:00:00	7200000
179	110335	27	married	primary	christian	un employed	rural	3	2	7	not referred	no	0	night	week day	yes	non provision of surgical materials	none	laboratory results	none	none	labor suit	obstructed labor	38	first stage of labor	68	170	1.7	2.89	23.5294	spinal anesthesia	intern doctor	senior anesthetist	logistics issues	operation theatre busy	none	none	3:00AM	3:50AM	4:00AM	4:15AM	75	alive	alive and in good condition	1960-01-01 03:00:00	1960-01-01 03:50:00	1960-01-01 04:00:00	1960-01-01 04:15:00	4500000
180	110315	29	married	primary	christian	un employed	rural	2	1	4	not referred	no	0	Day	week day	yes	non provision of surgical materials	none	none	none	none	labor suit	obstructed labor	39	first stage of labor	71	158	1.58	2.4964	28.441	spinal anesthesia	intern doctor	senior anesthetist	logistics issues	OT preparation	none	none	7:00AM	7:35AM	7:40AM	7:55AM	55	alive	alive and in good condition	1960-01-01 07:00:00	1960-01-01 07:35:00	1960-01-01 07:40:00	1960-01-01 07:55:00	3300000
181	110319	30	married	primary	christian	un employed	rural	4	3	3	not referred	no	0	Day	week day	yes	non provision of surgical materials	none	none	none	none	labor suit	preeclampsia with severe features	37	first stage of labor	69	164	1.64	2.6896	25.6544	spinal anesthesia	intern doctor	senior anesthetist	logistics issues	operation theatre busy	none	none	6:30AM	7:46AM	7:50AM	8:00AM	90	alive	alive and in good condition	1960-01-01 06:30:00	1960-01-01 07:46:00	1960-01-01 07:50:00	1960-01-01 08:00:00	5400000
182	110320	21	married	primary	christian	un employed	rural	2	1	6	not referred	no	0	night	week day	yes	non provision of surgical materials	none	none	none	none	labor suit	obstructed labor	37	second stage of labor	59	157	1.57	2.4649	23.9361	spinal anesthesia	medical doctor	senior anesthetist	logistics issues	operation theatre busy	none	none	4:30AM	5:45AM	5:50AM	6:00AM	90	alive	alive and in good condition	1960-01-01 04:30:00	1960-01-01 05:45:00	1960-01-01 05:50:00	1960-01-01 06:00:00	5400000
183	110461	25	married	tertiary	christian	employed	urban	1	0	4	not referred	no	0	Day	weekend	yes	non provision of surgical materials	none	laboratory results	none	none	labor suit	obstructed labor	37	second stage of labor	65	163	1.63	2.6569	24.4646	general anesthesia	intern doctor	senior anesthetist	logistics issues	operation theatre busy	none	none	2:50PM	6:05AM	6:10PM	6:25PM	215	alive and got blood transfusion	alive and in good condition	1960-01-01 14:50:00	1960-01-01 06:05:00	1960-01-01 18:10:00	1960-01-01 18:25:00	12900000
184	110479	20	single	primary	christian	un employed	rural	2	0	0	not referred	no	0	Day	weekend	yes	non provision of surgical materials	none	laboratory results	shortage of blood	none	labor suit	ruptured uterus	38	second stage of labor	57	161	1.61	2.5921	21.9899	general anesthesia	intern doctor	senior anesthetist	logistics issues	blood arrangement	none	none	5:50AM	6:15AM	6:19AM	6:45AM	55	alive and got blood transfusion	alive and in good condition	1960-01-01 05:50:00	1960-01-01 06:15:00	1960-01-01 06:19:00	1960-01-01 06:45:00	3300000
185	110366	22	married	secondary	moslem	un employed	rural	2	1	6	referred	yes	1	night	weekend	yes	non provision of surgical materials	none	none	shortage of blood	none	labor suit	ruptured uterus	39	second stage of labor	60	160	1.6	2.56	23.4375	general anesthesia	medical doctor	senior anesthetist	logistics issues	operation theatre busy	none	none	2:50AM	3:54AM	4:00AM	4:10AM	80	alive	dead (fresh still birth)	1960-01-01 02:50:00	1960-01-01 03:54:00	1960-01-01 04:00:00	1960-01-01 04:10:00	4800000
186	110467	29	married	primary	christian	un employed	rural	5	4	7	not referred	yes	1	night	week day	yes	non provision of surgical materials	none	laboratory results	none	absence of relative	labor suit	obstructed labor	39	second stage of labor	80	170	1.7	2.89	27.6817	spinal anesthesia	intern doctor	senior anesthetist	logistics issues	operation theatre busy	none	none	9:00AM	11:45AM	11:56AM	12:15PM	195	alive	alive and in good condition	1960-01-01 09:00:00	1960-01-01 11:45:00	1960-01-01 11:56:00	1960-01-01 12:15:00	11700000
187	110485	19	married	primary	moslem	un employed	urban	1	0	5	not referred	no	0	night	week day	yes	non provision of surgical materials	none	laboratory results	none	none	labor suit	fetal distress	39	second stage of labor	68	158	1.58	2.4964	27.2392	spinal anesthesia	intern doctor	senior anesthetist	logistics issues	operation theatre busy	none	none	3:40AM	4:25AM	4:30AM	4:57AM	77	alive	alive and in good condition	1960-01-01 03:40:00	1960-01-01 04:25:00	1960-01-01 04:30:00	1960-01-01 04:57:00	4620000
188	110493	26	married	secondary	christian	un employed	rural	2	1	8	not referred	yes	1	night	week day	yes	non provision of surgical materials	none	laboratory results	none	none	labor suit	obstructed labor	37	second stage of labor	70	161	1.61	2.5921	27.0051	spinal anesthesia	intern doctor	senior anesthetist	logistics issues	operation theatre busy	none	none	8:54PM	10:45PM	10:50PM	11:04PM	130	alive	alive and in good condition	1960-01-01 20:54:00	1960-01-01 22:45:00	1960-01-01 22:50:00	1960-01-01 23:04:00	7800000
189	110478	26	married	tertiary	christian	employed	urban	2	1	5	not referred	no	0	night	week day	no	none	none	none	none	none	labor suit	severe oligohydramnios	38	first stage of labor	60	159	1.59	2.5281	23.7332	spinal anesthesia	medical doctor	senior anesthetist	none	operation theatre busy	none	none	1:00AM	1:50AM	2:00AM	2:20AM	80	alive	alive and in good condition	1960-01-01 01:00:00	1960-01-01 01:50:00	1960-01-01 02:00:00	1960-01-01 02:20:00	4800000
190	110491	28	married	tertiary	christian	employed	rural	3	2	2	not referred	no	0	Day	week day	no	none	none	none	none	none	labor suit	obstructed labor	38	second stage of labor	65	161	1.61	2.5921	25.0762	spinal anesthesia	intern doctor	senior anesthetist	none	operation theatre busy	none	none	4:10PM	6:40PM	6:55PM	7:21PM	191	alive	alive and in good condition	1960-01-01 16:10:00	1960-01-01 18:40:00	1960-01-01 18:55:00	1960-01-01 19:21:00	11460000
191	110499	30	married	tertiary	christian	employed	urban	3	2	4	not referred	yes	2	night	week day	yes	none	none	laboratory results	shortage of blood	none	labor suit	APH	37	first stage of labor	64	156	1.56	2.4336	26.2985	general anesthesia	intern doctor	senior anesthetist	none	operation theatre busy	none	adhesions	11:40PM	12:00AM	12:07AM	12:40AM	60	alive	alive and in good condition	1960-01-01 23:40:00	1960-01-01	1960-01-01 00:07:00	1960-01-01 00:40:00	-82800000
192	110509	34	single	secondary	christian	employed	urban	3	2	6	referred	no	0	Day	week day	no	none	none	none	none	none	labor suit	fetal distress	37	second stage of labor	63	166	1.66	2.7556	22.8625	spinal anesthesia	intern doctor	senior anesthetist	none	operation theatre busy	none	none	5:40AM	6:40AM	7:00AM	7:40AM	120	alive	alive and in good condition	1960-01-01 05:40:00	1960-01-01 06:40:00	1960-01-01 07:00:00	1960-01-01 07:40:00	7200000
193	110460	27	married	primary	moslem	un employed	urban	5	4	5	referred	yes	1	Day	weekend	yes	non provision of surgical materials	none	laboratory results	shortage of blood	none	labor suit	ruptured uterus	37	first stage of labor	60	159	1.59	2.5281	23.7332	general anesthesia	medical doctor	senior anesthetist	logistics issues	operation theatre busy	none	none	6:20AM	10:25AM	10:30AM	10:37AM	257	alive and got blood transfusion	dead (fresh still birth)	1960-01-01 06:20:00	1960-01-01 10:25:00	1960-01-01 10:30:00	1960-01-01 10:37:00	15420000
194	110484	30	married	secondary	moslem	un employed	urban	4	3	4	not referred	no	0	night	week day	yes	none	none	laboratory results	none	none	labor suit	preeclampsia with severe features	38	first stage of labor	64	160	1.6	2.56	25	spinal anesthesia	intern doctor	senior anesthetist	none	operation theatre busy	none	none	7:20PM	9:20PM	9:32PM	10:20PM	180	alive	alive and in good condition	1960-01-01 19:20:00	1960-01-01 21:20:00	1960-01-01 21:32:00	1960-01-01 22:20:00	10800000
195	110483	21	married	secondary	christian	un employed	urban	1	0	7	not referred	no	0	Day	week day	yes	non provision of surgical materials	none	none	none	none	labor suit	fetal distress	38	second stage of labor	70	164	1.64	2.6896	26.0262	spinal anesthesia	intern doctor	senior anesthetist	logistics issues	operation theatre busy	none	none	11:00AM	1:10PM	1:25PM	1:36PM	156	alive	alive and in good condition	1960-01-01 11:00:00	1960-01-01 13:10:00	1960-01-01 13:25:00	1960-01-01 13:36:00	9360000
196	110462	20	married	secondary	christian	un employed	rural	3	2	7	not referred	yes	1	Day	weekend	yes	none	none	laboratory results	none	none	labor suit	preeclampsia with severe features	39	first stage of labor	58	163	1.63	2.6569	21.83	spinal anesthesia	intern doctor	senior anesthetist	none	operation theatre busy	none	none	11:40AM	1:45PM	1:50PM	2:00PM	140	alive	alive and in good condition	1960-01-01 11:40:00	1960-01-01 13:45:00	1960-01-01 13:50:00	1960-01-01 14:00:00	8400000
197	110467	28	married	tertiary	christian	employed	urban	1	0	5	referred	no	0	night	weekend	yes	non provision of surgical materials	none	laboratory results	none	none	labor suit	obstructed labor	39	second stage of labor	67	158	1.58	2.4964	26.8386	spinal anesthesia	medical doctor	senior anesthetist	logistics issues	operation theatre busy	none	none	6:25PM	8:29PM	8:30PM	8:45PM	140	alive	alive and in good condition	1960-01-01 18:25:00	1960-01-01 20:29:00	1960-01-01 20:30:00	1960-01-01 20:45:00	8400000
198	110468	29	married	primary	christian	un employed	rural	5	4	4	not referred	no	0	night	weekend	yes	non provision of surgical materials	none	laboratory results	none	none	labor suit	obstructed labor	40	first stage of labor	65	162	1.62	2.6244	24.7676	spinal anesthesia	intern doctor	senior anesthetist	logistics issues	operation theatre busy	none	none	9:30PM	11:44PM	11:50PM	12:00AM	150	alive	alive and in good condition	1960-01-01 21:30:00	1960-01-01 23:44:00	1960-01-01 23:50:00	1960-01-01	-77400000
199	110447	29	married	secondary	christian	employed	urban	3	2	4	not referred	yes	1	night	weekend	yes	non provision of surgical materials	none	none	none	none	labor suit	severe oligohydramnios	38	first stage of labor	70	161	1.61	2.5921	27.0051	spinal anesthesia	intern doctor	senior anesthetist	logistics issues	operation theatre busy	none	none	5:30PM	7:40PM	8:00PM	8:20PM	170	alive	alive and in good condition	1960-01-01 17:30:00	1960-01-01 19:40:00	1960-01-01 20:00:00	1960-01-01 20:20:00	10200000
200	110468	28	married	secondary	christian	un employed	urban	2	1	4	referred	yes	3	night	weekend	yes	non provision of surgical materials	none	laboratory results	none	none	labor suit	fetal distress	39	first stage of labor	60	166	1.66	2.7556	21.7738	spinal anesthesia	intern doctor	senior anesthetist	logistics issues	operation theatre busy	none	adhesions	6:45PM	8:45PM	9:59PM	10:25PM	220	alive	alive and in good condition	1960-01-01 18:45:00	1960-01-01 20:45:00	1960-01-01 21:59:00	1960-01-01 22:25:00	13200000
201	110436	24	married	tertiary	christian	un employed	urban	1	0	6	not referred	no	0	night	weekend	yes	non provision of surgical materials	none	laboratory results	none	none	labor suit	fetal distress	37	second stage of labor	75	159	1.59	2.5281	29.6665	spinal anesthesia	intern doctor	senior anesthetist	logistics issues	operation theatre busy	none	none	12:05AM	3:20AM	3:45AM	4:15AM	255	alive	alive and in good condition	1960-01-01 00:05:00	1960-01-01 03:20:00	1960-01-01 03:45:00	1960-01-01 04:15:00	15000000
202	110463	33	married	primary	moslem	un employed	rural	5	4	4	referred	no	0	Day	week day	yes	non provision of surgical materials	none	laboratory results	none	none	labor suit	severe oligohydramnios	37	first stage of labor	69	160	1.6	2.56	26.9531	spinal anesthesia	intern doctor	senior anesthetist	logistics issues	operation theatre busy	none	none	12:30PM	4:10PM	4:30PM	4:45PM	255	alive	alive and in good condition	1960-01-01 12:30:00	1960-01-01 16:10:00	1960-01-01 16:30:00	1960-01-01 16:45:00	15300000
203	110444	23	married	primary	christian	un employed	rural	2	1	5	referred	no	0	night	weekend	yes	non provision of surgical materials	none	laboratory results	none	none	labor suit	obstructed labor	37	first stage of labor	67	157	1.57	2.4649	27.1816	spinal anesthesia	medical doctor	senior anesthetist	logistics issues	operation theatre busy	none	none	5:20AM	8:40AM	9:55AM	10:45AM	325	alive	alive and in good condition	1960-01-01 05:20:00	1960-01-01 08:40:00	1960-01-01 09:55:00	1960-01-01 10:45:00	19500000
204	110409	30	married	tertiary	christian	employed	urban	3	1	5	referred	no	0	Day	week day	yes	non provision of surgical materials	none	laboratory results	none	none	labor suit	fetal distress	38	first stage of labor	70	162	1.62	2.6244	26.6728	spinal anesthesia	intern doctor	senior anesthetist	logistics issues	operation theatre busy	none	none	11:30AM	2:00PM	2:10PM	2:30PM	180	alive	alive and in good condition	1960-01-01 11:30:00	1960-01-01 14:00:00	1960-01-01 14:10:00	1960-01-01 14:30:00	10800000
205	110451	19	single	secondary	christian	un employed	urban	1	0	3	referred	no	0	night	weekend	yes	non provision of surgical materials	none	laboratory results	none	none	labor suit	APH	38	first stage of labor	69	160	1.6	2.56	26.9531	general anesthesia	medical doctor	senior anesthetist	logistics issues	blood arrangement	none	none	8:20PM	12:40AM	1:00AM	1:15AM	295	alive and got blood transfusion	alive and in good condition	1960-01-01 20:20:00	1960-01-01 00:40:00	1960-01-01 01:00:00	1960-01-01 01:15:00	-68700000
206	110375	28	single	tertiary	christian	employed	urban	2	1	4	not referred	yes	1	night	week day	no	none	none	none	none	none	labor suit	obstructed labor	37	second stage of labor	64	167	1.67	2.7889	22.9481	spinal anesthesia	intern doctor	senior anesthetist	none	operation theatre busy	none	none	7:30PM	8:55PM	9:08PM	9:35PM	125	alive	alive and in good condition	1960-01-01 19:30:00	1960-01-01 20:55:00	1960-01-01 21:08:00	1960-01-01 21:35:00	7500000
207	110439	27	married	secondary	christian	un employed	urban	2	1	4	referred	no	0	night	weekend	no	none	none	none	none	none	labor suit	obstructed labor	39	first stage of labor	68	158	1.58	2.4964	27.2392	spinal anesthesia	medical doctor	senior anesthetist	logistics issues	operation theatre busy	none	none	12:55AM	1:30AM	1:42AM	1:51AM	56	alive	alive and in good condition	1960-01-01 00:55:00	1960-01-01 01:30:00	1960-01-01 01:42:00	1960-01-01 01:51:00	3360000
208	110443	20	married	primary	moslem	un employed	rural	1	0	6	referred	no	0	Day	weekend	no	none	none	none	none	none	labor suit	fetal distress	38	first stage of labor	67	159	1.59	2.5281	26.5021	spinal anesthesia	intern doctor	senior anesthetist	logistics issues	operation theatre busy	none	none	1:20PM	4:30PM	4:40PM	5:15PM	235	alive	alive and in good condition	1960-01-01 13:20:00	1960-01-01 16:30:00	1960-01-01 16:40:00	1960-01-01 17:15:00	14100000
209	110389	27	married	primary	christian	un employed	rural	1	0	4	not referred	no	0	Day	week day	yes	non provision of surgical materials	none	none	none	none	labor suit	obstructed labor	37	first stage of labor	60	163	1.63	2.6569	22.5827	spinal anesthesia	intern doctor	senior anesthetist	logistics issues	operation theatre busy	none	none	11:30AM	1:40PM	2:00PM	2:10PM	160	alive	alive and in good condition	1960-01-01 11:30:00	1960-01-01 13:40:00	1960-01-01 14:00:00	1960-01-01 14:10:00	9600000
210	110388	22	married	primary	christian	un employed	rural	1	0	4	referred	no	0	night	week day	yes	non provision of surgical materials	none	laboratory results	none	none	labor suit	fetal distress	38	second stage of labor	70	160	1.6	2.56	27.3437	spinal anesthesia	intern doctor	senior anesthetist	logistics issues	operation theatre busy	none	none	11:20PM	12:25AM	12:45AM	12:53AM	93	alive	alive and in good condition	1960-01-01 23:20:00	1960-01-01 00:25:00	1960-01-01 00:45:00	1960-01-01 00:53:00	-80820000
211	110381	23	married	primary	christian	un employed	rural	2	1	5	not referred	no	0	Day	week day	yes	non provision of surgical materials	none	none	none	none	labor suit	preeclampsia with severe features	39	first stage of labor	66	159	1.59	2.5281	26.1066	spinal anesthesia	intern doctor	senior anesthetist	logistics issues	operation theatre busy	none	none	1:30PM	3:10PM	3:30PM	3:55PM	145	alive	alive and in good condition	1960-01-01 13:30:00	1960-01-01 15:10:00	1960-01-01 15:30:00	1960-01-01 15:55:00	8700000
212	110395	26	married	tertiary	christian	employed	urban	1	0	4	not referred	no	0	night	week day	no	none	none	none	none	none	labor suit	obstructed labor	39	first stage of labor	68	161	1.61	2.5921	26.2336	spinal anesthesia	intern doctor	senior anesthetist	none	operation theatre busy	none	none	5:00PM	7:03PM	7:20PM	7:32PM	152	alive	alive and in good condition	1960-01-01 17:00:00	1960-01-01 19:03:00	1960-01-01 19:20:00	1960-01-01 19:32:00	9120000
213	110390	35	married	primary	moslem	un employed	rural	5	4	6	referred	no	0	night	week day	yes	non provision of surgical materials	none	laboratory results	none	none	labor suit	obstructed labor	37	second stage of labor	71	160	1.6	2.56	27.7344	spinal anesthesia	intern doctor	senior anesthetist	logistics issues	operation theatre busy	none	none	10:40PM	12:37AM	12:42AM	12:50AM	130	alive	alive and in good condition	1960-01-01 22:40:00	1960-01-01 00:37:00	1960-01-01 00:42:00	1960-01-01 00:50:00	-78600000
214	110400	17	single	primary	christian	un employed	rural	1	0	7	not referred	no	0	Day	week day	yes	non provision of surgical materials	none	none	none	none	labor suit	preeclampsia with severe features	38	first stage of labor	74	166	1.66	2.7556	26.8544	spinal anesthesia	intern doctor	senior anesthetist	logistics issues	operation theatre busy	none	none	4:00PM	5:40PM	5:45PM	6:00PM	120	alive	alive and in good condition	1960-01-01 16:00:00	1960-01-01 17:40:00	1960-01-01 17:45:00	1960-01-01 18:00:00	7200000
215	110341	40	married	primary	christian	un employed	rural	6	3	5	referred	no	0	night	week day	yes	none	none	laboratory results	none	none	labor suit	severe polyhdromnios	38	first stage of labor	65	156	1.56	2.4336	26.7094	spinal anesthesia	intern doctor	senior anesthetist	logistics issues	OT preparation	none	none	9:30AM	11:55AM	12:05PM	12:15PM	165	alive	alive and in good condition	1960-01-01 09:30:00	1960-01-01 11:55:00	1960-01-01 12:05:00	1960-01-01 12:15:00	9900000
216	110388	24	married	primary	christian	un employed	rural	1	0	3	not referred	yes	1	night	week day	yes	non provision of surgical materials	none	laboratory results	none	none	labor suit	preeclampsia with severe features	39	first stage of labor	69	160	1.6	2.56	26.9531	spinal anesthesia	intern doctor	senior anesthetist	logistics issues	operation theatre busy	none	none	11:30PM	12:11AM	12:36AM	12:41AM	71	alive	alive and in good condition	1960-01-01 23:30:00	1960-01-01 00:11:00	1960-01-01 00:36:00	1960-01-01 00:41:00	-82140000
217	110363	31	married	secondary	moslem	un employed	rural	4	3	6	not referred	yes	1	night	week day	yes	non provision of surgical materials	none	none	none	none	labor suit	obstructed labor	39	first stage of labor	76	164	1.64	2.6896	28.257	spinal anesthesia	intern doctor	senior anesthetist	logistics issues	operation theatre busy	none	none	2:10AM	3:45AM	3:50AM	4:00AM	110	alive	alive and in good condition	1960-01-01 02:10:00	1960-01-01 03:45:00	1960-01-01 03:50:00	1960-01-01 04:00:00	6600000
218	110461	22	married	primary	christian	un employed	rural	1	0	7	not referred	no	0	night	week day	no	none	none	None	none	none	labor suit	obstructed labor	37	first stage of labor	56	157	1.57	2.4649	22.719	spinal anesthesia	intern doctor	senior anesthetist	none	operation theatre busy	none	none	6:10PM	8:05PM	8:10PM	8:20PM	130	alive	alive and in good condition	1960-01-01 18:10:00	1960-01-01 20:05:00	1960-01-01 20:10:00	1960-01-01 20:20:00	7800000
219	110421	36	married	primary	christian	un employed	rural	2	1	8	not referred	no	0	night	week day	yes	non provision of surgical materials	none	laboratory results	none	none	labor suit	fetal distress	37	first stage of labor	78	162	1.62	2.6244	29.7211	spinal anesthesia	intern doctor	senior anesthetist	logistics issues	operation theatre busy	none	none	9:00PM	9:55PM	10:00PM	10:10PM	70	alive	alive and in good condition	1960-01-01 21:00:00	1960-01-01 21:55:00	1960-01-01 22:00:00	1960-01-01 22:10:00	4200000
220	110445	29	married	tertiary	christian	employed	urban	3	1	4	not referred	no	0	Day	week day	no	none	none	none	none	none	labor suit	obstructed labor	37	first stage of labor	58	165	1.65	2.7225	21.3039	spinal anesthesia	medical doctor	senior anesthetist	none	operation theatre busy	none	none	2:10PM	3:00PM	3:05PM	3:15PM	75	alive	alive and in good condition	1960-01-01 14:10:00	1960-01-01 15:00:00	1960-01-01 15:05:00	1960-01-01 15:15:00	3900000
221	110446	26	married	secondary	christian	un employed	rural	4	2	5	not referred	no	0	Day	week day	yes	non provision of surgical materials	none	laboratory results	shortage of blood	none	labor suit	APH	38	first stage of labor	71	162	1.62	2.6244	27.0538	general anesthesia	medical doctor	senior anesthetist	logistics issues	blood arrangement	none	none	12:00PM	1:05PM	1:10PM	1:25PM	85	alive and got blood transfusion	dead (fresh still birth)	1960-01-01 12:00:00	1960-01-01 13:05:00	1960-01-01 13:10:00	1960-01-01 13:25:00	5100000
222	110434	28	married	primary	christian	un employed	rural	2	1	4	not referred	no	0	Day	week day	no	none	none	none	none	none	labor suit	obstructed labor	37	first stage of labor	67	165	1.65	2.7225	24.6097	spinal anesthesia	intern doctor	senior anesthetist	none	operation theatre busy	none	none	1:20PM	3:05PM	3:10PM	3:22PM	122	alive	alive and in good condition	1960-01-01 13:20:00	1960-01-01 15:05:00	1960-01-01 15:10:00	1960-01-01 15:22:00	7320000
223	110464	16	single	primary	christian	un employed	rural	1	0	8	not referred	yes	1	Day	week day	yes	non provision of surgical materials	none	none	none	none	labor suit	fetal distress	37	second stage of labor	58	160	1.6	2.56	22.6562	spinal anesthesia	intern doctor	senior anesthetist	logistics issues	operation theatre busy	none	none	1:00PM	3:01PM	3:10PM	3:25PM	145	alive	dead (early neonatal death)	1960-01-01 13:00:00	1960-01-01 15:01:00	1960-01-01 15:10:00	1960-01-01 15:25:00	8700000
224	110465	25	married	primary	christian	un employed	urban	1	0	7	not referred	no	0	Day	week day	yes	non provision of surgical materials	none	laboratory results	none	none	labor suit	obstructed labor	38	first stage of labor	67	159	1.59	2.5281	26.5021	spinal anesthesia	intern doctor	senior anesthetist	logistics issues	operation theatre busy	none	none	11:50AM	1:40PM	1:47PM	2:00PM	130	alive	alive and in good condition	1960-01-01 11:50:00	1960-01-01 13:40:00	1960-01-01 13:47:00	1960-01-01 14:00:00	7800000
225	110492	16	married	primary	christian	un employed	rural	1	0	3	referred	no	0	Day	week day	yes	non provision of surgical materials	none	laboratory results	none	none	labor suit	ruptured uterus	39	first stage of labor	69	159	1.59	2.5281	27.2932	general anesthesia	medical doctor	senior anesthetist	logistics issues	blood arrangement	none	none	5:00AM	6:25AM	6:30AM	6:45AM	105	alive and got blood transfusion	alive and in good condition	1960-01-01 05:00:00	1960-01-01 06:25:00	1960-01-01 06:30:00	1960-01-01 06:45:00	6300000
226	107857	26	married	tertiary	christian	employed	rural	1	0	6	not referred	yes	1	Day	week day	no	none	none	none	none	none	labor suit	obstructed labor	39	first stage of labor	63	160	1.6	2.56	24.6094	spinal anesthesia	intern doctor	senior anesthetist	logistics issues	none	none	none	5:35PM	6:40PM	6:45PM	7:00PM	85	alive	alive and in good condition	1960-01-01 17:35:00	1960-01-01 18:40:00	1960-01-01 18:45:00	1960-01-01 19:00:00	5100000
227	110486	20	married	primary	moslem	un employed	rural	2	1	3	referred	no	0	Day	week day	yes	non provision of surgical materials	none	laboratory results	shortage of blood	none	labor suit	ruptured uterus	38	first stage of labor	76	169	1.69	2.8561	26.6097	general anesthesia	medical doctor	senior anesthetist	logistics issues	blood arrangement	none	none	4:40PM	5:20PM	5:25PM	5:30PM	50	alive and got blood transfusion	alive and in good condition	1960-01-01 16:40:00	1960-01-01 17:20:00	1960-01-01 17:25:00	1960-01-01 17:30:00	3000000
228	110479	20	single	secondary	christian	un employed	rural	1	0	4	not referred	no	0	Day	week day	yes	non provision of surgical materials	none	laboratory results	none	none	labor suit	obstructed labor	40	first stage of labor	59	160	1.6	2.56	23.0469	spinal anesthesia	intern doctor	senior anesthetist	logistics issues	operation theatre busy	none	none	11:00AM	1:00PM	1:10PM	1:20PM	140	alive	alive and in good condition	1960-01-01 11:00:00	1960-01-01 13:00:00	1960-01-01 13:10:00	1960-01-01 13:20:00	8400000
229	110366	21	single	primary	christian	un employed	rural	2	1	6	not referred	no	0	Day	week day	yes	non provision of surgical materials	none	laboratory results	shortage of blood	none	labor suit	ruptured uterus	40	first stage of labor	70	167	1.67	2.7889	25.0995	general anesthesia	medical doctor	senior anesthetist	logistics issues	blood arrangement	none	none	3:00PM	3:40PM	3:45PM	4:10PM	70	alive and got blood transfusion	dead (fresh still birth)	1960-01-01 15:00:00	1960-01-01 15:40:00	1960-01-01 15:45:00	1960-01-01 16:10:00	4200000
230	110521	29	married	primary	christian	un employed	rural	3	2	3	not referred	no	0	night	week day	yes	non provision of surgical materials	none	laboratory results	shortage of blood	none	labor suit	APH	39	first stage of labor	68	164	1.64	2.6896	25.2826	general anesthesia	medical doctor	senior anesthetist	logistics issues	blood arrangement	none	none	4:45PM	6:55PM	7:00PM	7:08PM	143	alive and got blood transfusion	alive and in good condition	1960-01-01 16:45:00	1960-01-01 18:55:00	1960-01-01 19:00:00	1960-01-01 19:08:00	8580000
231	110527	23	married	secondary	christian	un employed	urban	1	1	8	referred	no	0	night	week day	no	none	none	none	none	none	labor suit	obstructed labor	38	first stage of labor	60	159	1.59	2.5281	23.7332	spinal anesthesia	intern doctor	senior anesthetist	none	operation theatre busy	none	none	2:09AM	3:05AM	3:10AM	3:12AM	72	alive	alive and in good condition	1960-01-01 02:09:00	1960-01-01 03:05:00	1960-01-01 03:10:00	1960-01-01 03:12:00	3780000
232	110316	26	married	primary	christian	un employed	rural	3	2	3	not referred	yes	2	night	week day	yes	non provision of surgical materials	none	laboratory results	none	none	labor suit	APH	37	first stage of labor	69	160	1.6	2.56	26.9531	general anesthesia	medical doctor	senior anesthetist	logistics issues	operation theatre busy	none	none	7:30PM	9:20PM	9:30PM	9:35PM	125	alive and got blood transfusion	alive and in good condition	1960-01-01 19:30:00	1960-01-01 21:20:00	1960-01-01 21:30:00	1960-01-01 21:35:00	7500000
233	110513	22	single	tertiary	christian	un employed	urban	1	0	4	not referred	no	0	Day	week day	yes	non provision of surgical materials	none	laboratory results	none	none	labor suit	obstructed labor	38	second stage of labor	69	155	1.55	2.4025	28.7201	spinal anesthesia	intern doctor	senior anesthetist	logistics issues	operation theatre busy	none	none	3:10PM	4:40PM	4:45PM	4:57PM	107	alive	alive and transferred to NICHU	1960-01-01 15:10:00	1960-01-01 16:40:00	1960-01-01 16:45:00	1960-01-01 16:57:00	6420000
234	110504	38	married	primary	christian	un employed	rural	5	4	4	referred	no	0	Day	week day	yes	non provision of surgical materials	none	laboratory results	none	none	labor suit	obstructed labor	37	first stage of labor	76	161	1.61	2.5921	29.3199	spinal anesthesia	intern doctor	senior anesthetist	logistics issues	operation theatre busy	none	none	4:43AM	5:50AM	6:00AM	6:05AM	82	alive	alive and in good condition	1960-01-01 04:43:00	1960-01-01 05:50:00	1960-01-01 06:00:00	1960-01-01 06:05:00	4920000
235	110534	25	married	primary	christian	un employed	urban	5	4	8	referred	no	0	Day	week day	yes	non provision of surgical materials	none	none	shortage of blood	none	labor suit	APH	37	first stage of labor	69	158	1.58	2.4964	27.6398	general anesthesia	medical doctor	senior anesthetist	logistics issues	blood arrangement	none	none	6:24AM	8:45AM	8:55AM	9:09AM	165	alive and got blood transfusion	dead (fresh still birth)	1960-01-01 06:24:00	1960-01-01 08:45:00	1960-01-01 08:55:00	1960-01-01 09:09:00	9900000
236	110533	22	married	primary	christian	un employed	rural	2	1	5	not referred	no	0	Day	week day	yes	non provision of surgical materials	none	laboratory results	none	none	labor suit	fetal distress	38	first stage of labor	71	164	1.64	2.6896	26.398	spinal anesthesia	intern doctor	senior anesthetist	logistics issues	operation theatre busy	none	none	8:00AM	9:10AM	9:14AM	9:20AM	80	alive	alive and in good condition	1960-01-01 08:00:00	1960-01-01 09:10:00	1960-01-01 09:14:00	1960-01-01 09:20:00	4800000
237	110472	23	married	primary	christian	un employed	rural	2	1	3	not referred	yes	1	night	week day	yes	non provision of surgical materials	none	none	none	none	labor suit	obstructed labor	39	first stage of labor	70	156	1.56	2.4336	28.764	spinal anesthesia	medical doctor	senior anesthetist	logistics issues	operation theatre busy	none	none	10:15PM	11:30AM	11:36PM	11:53PM	88	alive	alive and in good condition	1960-01-01 22:15:00	1960-01-01 11:30:00	1960-01-01 23:36:00	1960-01-01 23:53:00	5880000
238	110530	21	married	primary	moslem	un employed	rural	4	2	4	referred	no	0	night	week day	yes	non provision of surgical materials	delay in signing consent	laboratory results	shortage of blood	none	labor suit	APH	39	first stage of labor	69	161	1.61	2.5921	26.6193	spinal anesthesia	medical doctor	senior anesthetist	logistics issues	blood arrangement	none	none	10:15PM	10:35PM	10:40PM	11:04PM	45	alive	alive and in good condition	1960-01-01 22:15:00	1960-01-01 22:35:00	1960-01-01 22:40:00	1960-01-01 23:04:00	2940000
239	110552	22	married	primary	christian	un employed	rural	2	1	4	not referred	no	0	night	week day	yes	none	none	laboratory results	none	none	labor suit	obstructed labor	37	second stage of labor	68	165	1.65	2.7225	24.977	spinal anesthesia	medical doctor	senior anesthetist	none	operation theatre busy	none	none	1:19AM	2:15AM	2:20AM	2:50AM	91	alive	alive and in good condition	1960-01-01 01:19:00	1960-01-01 02:15:00	1960-01-01 02:20:00	1960-01-01 02:50:00	5460000
240	110546	30	married	primary	moslem	un employed	rural	4	2	5	not referred	no	0	Day	week day	yes	non provision of surgical materials	none	laboratory results	none	none	labor suit	fetal distress	37	second stage of labor	71	160	1.6	2.56	27.7344	spinal anesthesia	medical doctor	senior anesthetist	logistics issues	operation theatre busy	none	none	11:20AM	12:47AM	12:50PM	1:00PM	100	alive	alive and in good condition	1960-01-01 11:20:00	1960-01-01 00:47:00	1960-01-01 12:50:00	1960-01-01 13:00:00	6000000
241	110559	38	married	tertiary	christian	employed	rural	4	3	4	referred	no	0	Day	week day	no	none	none	none	none	none	labor suit	obstructed labor	37	first stage of labor	77	161	1.61	2.5921	29.7056	spinal anesthesia	intern doctor	senior anesthetist	none	operation theatre busy	none	none	4:27AM	6:15AM	6:20AM	6:34AM	127	alive	alive and in good condition	1960-01-01 04:27:00	1960-01-01 06:15:00	1960-01-01 06:20:00	1960-01-01 06:34:00	7620000
242	110561	17	single	primary	christian	un employed	rural	1	0	6	referred	no	0	Day	week day	yes	non provision of surgical materials	none	laboratory results	none	none	labor suit	obstructed labor	38	second stage of labor	65	162	1.62	2.6244	24.7676	spinal anesthesia	intern doctor	senior anesthetist	logistics issues	operation theatre busy	none	none	7:50AM	9:30AM	9:35AM	9:45AM	115	alive	alive and in good condition	1960-01-01 07:50:00	1960-01-01 09:30:00	1960-01-01 09:35:00	1960-01-01 09:45:00	6900000
243	110359	35	married	secondary	christian	employed	rural	4	3	6	not referred	yes	1	Day	week day	no	none	none	none	none	none	labor suit	cord prolapse	37	second stage of labor	73	157	1.57	2.4649	29.6158	spinal anesthesia	intern doctor	senior anesthetist	none	operation theatre busy	none	none	1:00PM	2:50PM	2:55PM	3:00PM	120	alive	alive and in good condition	1960-01-01 13:00:00	1960-01-01 14:50:00	1960-01-01 14:55:00	1960-01-01 15:00:00	7200000
244	110328	24	married	secondary	christian	un employed	rural	3	2	5	not referred	no	0	Day	week day	yes	non provision of surgical materials	none	laboratory results	none	none	labor suit	obstructed labor	38	first stage of labor	66	167	1.67	2.7889	23.6652	spinal anesthesia	intern doctor	senior anesthetist	logistics issues	operation theatre busy	none	none	1:10PM	6:14PM	6:20PM	7:12PM	362	alive	alive and transferred to NICHU	1960-01-01 13:10:00	1960-01-01 18:14:00	1960-01-01 18:20:00	1960-01-01 19:12:00	21720000
245	110502	28	married	tertiary	moslem	un employed	rural	4	3	4	not referred	yes	1	Day	week day	yes	non provision of surgical materials	none	none	none	none	labor suit	fetal distress	38	second stage of labor	71	160	1.6	2.56	27.7344	spinal anesthesia	medical doctor	senior anesthetist	logistics issues	operation theatre busy	none	none	2:30PM	4:10PM	4:16PM	4:31PM	121	alive	alive and transferred to NICHU	1960-01-01 14:30:00	1960-01-01 16:10:00	1960-01-01 16:16:00	1960-01-01 16:31:00	7260000
246	110578	21	married	tertiary	christian	un employed	urban	1	0	5	not referred	no	0	Day	week day	no	none	none	none	none	none	labor suit	obstructed labor	37	first stage of labor	71	163	1.63	2.6569	26.7229	spinal anesthesia	intern doctor	senior anesthetist	none	operation theatre busy	none	none	12:00AM	2:13AM	2:20AM	2:45AM	165	alive	alive and transferred to NICHU	1960-01-01	1960-01-01 02:13:00	1960-01-01 02:20:00	1960-01-01 02:45:00	9900000
247	110571	28	married	primary	christian	un employed	rural	5	4	5	not referred	no	0	Day	week day	yes	non provision of surgical materials	none	laboratory results	none	none	labor suit	retained second twin	38	second stage of labor	69	158	1.58	2.4964	27.6398	spinal anesthesia	medical doctor	senior anesthetist	logistics issues	operation theatre busy	none	none	5:30PM	5:50PM	5:55PM	6:05PM	35	alive	alive and transferred to NICHU	1960-01-01 17:30:00	1960-01-01 17:50:00	1960-01-01 17:55:00	1960-01-01 18:05:00	2100000
248	110625	25	married	secondary	moslem	un employed	rural	2	1	4	not referred	yes	1	night	weekend	yes	non provision of surgical materials	none	laboratory results	none	none	labor suit	obstructed labor	39	second stage of labor	72	160	1.6	2.56	28.125	spinal anesthesia	intern doctor	senior anesthetist	logistics issues	operation theatre busy	none	none	8:20PM	2:10AM	2:16AM	2:40AM	380	alive	alive and in good condition	1960-01-01 20:20:00	1960-01-01 02:10:00	1960-01-01 02:16:00	1960-01-01 02:40:00	-63600000
249	110615	28	married	tertiary	christian	employed	urban	3	2	5	not referred	no	0	Day	weekend	yes	none	delay in signing consent	none	none	none	labor suit	fetal distress	38	first stage of labor	66	160	1.6	2.56	25.7812	spinal anesthesia	medical doctor	senior anesthetist	none	operation theatre busy	none	none	12:00PM	3:05PM	3:10PM	3:27PM	207	alive	alive and in good condition	1960-01-01 12:00:00	1960-01-01 15:05:00	1960-01-01 15:10:00	1960-01-01 15:27:00	12420000
250	110637	32	married	secondary	moslem	un employed	urban	6	5	7	referred	no	0	night	weekend	yes	non provision of surgical materials	none	laboratory results	shortage of blood	none	labor suit	APH	39	first stage of labor	76	167	1.67	2.7889	27.2509	general anesthesia	medical doctor	senior anesthetist	logistics issues	operation theatre busy	none	none	10:50PM	2:10AM	2:15AM	2:20AM	210	alive and got blood transfusion	dead (fresh still birth)	1960-01-01 22:50:00	1960-01-01 02:10:00	1960-01-01 02:15:00	1960-01-01 02:20:00	-73800000
251	110609	45	married	primary	christian	un employed	rural	9	8	5	not referred	no	0	Day	weekend	yes	non provision of surgical materials	none	none	none	none	labor suit	obstructed labor	39	first stage of labor	69	163	1.63	2.6569	25.9701	spinal anesthesia	intern doctor	senior anesthetist	logistics issues	operation theatre busy	none	none	7:26AM	8:45AM	8:50AM	9:10AM	104	alive	dead (fresh still birth)	1960-01-01 07:26:00	1960-01-01 08:45:00	1960-01-01 08:50:00	1960-01-01 09:10:00	6240000
252	110613	20	married	secondary	christian	un employed	rural	2	1	3	referred	no	0	Day	weekend	yes	non provision of surgical materials	none	none	none	none	labor suit	obstructed labor	37	first stage of labor	70	158	1.58	2.4964	28.0404	spinal anesthesia	medical doctor	senior anesthetist	logistics issues	operation theatre busy	none	none	10:47AM	12:50PM	12:59PM	1:17PM	150	alive	dead (fresh still birth)	1960-01-01 10:47:00	1960-01-01 12:50:00	1960-01-01 12:59:00	1960-01-01 13:17:00	9000000
253	110565	30	married	primary	christian	un employed	rural	4	3	2	not referred	no	0	night	weekend	yes	non provision of surgical materials	none	laboratory results	none	none	labor suit	fetal distress	37	first stage of labor	69	161	1.61	2.5921	26.6193	spinal anesthesia	intern doctor	senior anesthetist	logistics issues	operation theatre busy	none	none	4:30PM	7:40PM	7:48PM	8:10PM	220	alive	alive and in good condition	1960-01-01 16:30:00	1960-01-01 19:40:00	1960-01-01 19:48:00	1960-01-01 20:10:00	13200000
254	110581	32	married	primary	christian	un employed	rural	6	5	6	not referred	no	0	Day	weekend	no	none	none	none	none	none	labor suit	obstructed labor	37	second stage of labor	72	160	1.6	2.56	28.125	spinal anesthesia	medical doctor	senior anesthetist	logistics issues	operation theatre busy	none	none	7:23AM	8:10AM	8:15AM	8:33AM	70	alive	alive and in good condition	1960-01-01 07:23:00	1960-01-01 08:10:00	1960-01-01 08:15:00	1960-01-01 08:33:00	4200000
255	110590	20	married	primary	moslem	un employed	rural	1	0	7	referred	no	0	Day	weekend	yes	non provision of surgical materials	none	laboratory results	none	none	labor suit	preeclampsia with severe features	37	first stage of labor	68	159	1.59	2.5281	26.8977	spinal anesthesia	medical doctor	senior anesthetist	logistics issues	OT preparation	none	none	2:40PM	2:55PM	3:00PM	3:05PM	25	alive	alive and in good condition	1960-01-01 14:40:00	1960-01-01 14:55:00	1960-01-01 15:00:00	1960-01-01 15:05:00	1500000
256	110607	25	married	tertiary	christian	un employed	rural	2	1	6	not referred	yes	1	night	weekend	no	none	none	laboratory results	none	none	labor suit	fetal distress	38	second stage of labor	67	160	1.6	2.56	26.1719	spinal anesthesia	intern doctor	senior anesthetist	logistics issues	operation theatre busy	none	none	9:00PM	11:35PM	11:39PM	11:40PM	160	alive	alive and in good condition	1960-01-01 21:00:00	1960-01-01 23:35:00	1960-01-01 23:39:00	1960-01-01 23:40:00	9600000
257	110357	28	married	secondary	christian	un employed	urban	2	1	5	not referred	no	0	Day	weekend	yes	non provision of surgical materials	none	none	none	none	labor suit	fetal distress	39	second stage of labor	70	161	1.61	2.5921	27.0051	spinal anesthesia	intern doctor	senior anesthetist	logistics issues	operation theatre busy	none	none	4:21AM	6:24AM	6:28AM	6:40AM	139	alive	alive and in good condition	1960-01-01 04:21:00	1960-01-01 06:24:00	1960-01-01 06:28:00	1960-01-01 06:40:00	8340000
258	110592	19	single	primary	christian	un employed	urban	1	0	4	referred	no	0	night	weekend	no	none	none	none	none	none	labor suit	fetal distress	39	second stage of labor	58	160	1.6	2.56	22.6562	spinal anesthesia	medical doctor	senior anesthetist	logistics issues	operation theatre busy	none	none	8:16PM	10:34PM	10:40PM	10:58PM	162	alive	alive and in good condition	1960-01-01 20:16:00	1960-01-01 22:34:00	1960-01-01 22:40:00	1960-01-01 22:58:00	9720000
259	110627	22	married	primary	christian	un employed	rural	3	2	3	not referred	yes	1	night	weekend	yes	non provision of surgical materials	none	laboratory results	none	none	labor suit	obstructed labor	37	first stage of labor	67	158	1.58	2.4964	26.8386	spinal anesthesia	medical doctor	senior anesthetist	logistics issues	operation theatre busy	none	none	3:00AM	4:25AM	4:30AM	4:50AM	50	alive	alive and in good condition	1960-01-01 03:00:00	1960-01-01 04:25:00	1960-01-01 04:30:00	1960-01-01 04:50:00	6600000
260	110588	24	married	primary	christian	un employed	rural	3	2	5	not referred	no	0	Day	week day	yes	non provision of surgical materials	none	laboratory results	none	none	labor suit	obstructed labor	37	second stage of labor	70	161	1.61	2.5921	27.0051	spinal anesthesia	intern doctor	senior anesthetist	logistics issues	operation theatre busy	none	none	5:30PM	6:05PM	6:10PM	6:48PM	78	alive	alive and in good condition	1960-01-01 17:30:00	1960-01-01 18:05:00	1960-01-01 18:10:00	1960-01-01 18:48:00	4680000
261	110612	20	married	primary	christian	un employed	rural	2	1	4	not referred	no	0	Day	week day	yes	non provision of surgical materials	none	laboratory results	none	none	labor suit	ruptured uterus	38	first stage of labor	59	160	1.6	2.56	23.0469	general anesthesia	medical doctor	senior anesthetist	logistics issues	blood arrangement	none	none	12:40PM	12:55PM	1:00PM	1:17PM	43	alive and got blood transfusion	alive and transferred to NICHU	1960-01-01 12:40:00	1960-01-01 12:55:00	1960-01-01 13:00:00	1960-01-01 13:17:00	2220000
262	110625	25	married	primary	christian	un employed	rural	2	1	4	not referred	yes	1	Day	week day	yes	non provision of surgical materials	none	laboratory results	none	none	labor suit	preeclampsia with severe features	37	first stage of labor	67	162	1.62	2.6244	25.5296	spinal anesthesia	intern doctor	senior anesthetist	logistics issues	operation theatre busy	none	none	8:10AM	9:32AM	9:40AM	10:00AM	110	alive	alive and in good condition	1960-01-01 08:10:00	1960-01-01 09:32:00	1960-01-01 09:40:00	1960-01-01 10:00:00	6600000
263	110619	19	married	primary	christian	un employed	rural	2	1	5	referred	no	0	Day	week day	yes	non provision of surgical materials	none	laboratory results	none	none	labor suit	obstructed labor	37	first stage of labor	59	160	1.6	2.56	23.0469	spinal anesthesia	intern doctor	senior anesthetist	logistics issues	operation theatre busy	none	none	1:50PM	3:35PM	3:40PM	4:00PM	130	alive	alive and in good condition	1960-01-01 13:50:00	1960-01-01 15:35:00	1960-01-01 15:40:00	1960-01-01 16:00:00	7800000
264	110572	32	married	primary	christian	un employed	rural	6	3	5	not referred	no	0	night	week day	yes	non provision of surgical materials	none	laboratory results	none	none	labor suit	fetal distress	38	first stage of labor	56	155	1.55	2.4025	23.3091	spinal anesthesia	medical doctor	senior anesthetist	logistics issues	operation theatre busy	none	none	6:00PM	7:25PM	7:30PM	7:40PM	100	alive	alive and in good condition	1960-01-01 18:00:00	1960-01-01 19:25:00	1960-01-01 19:30:00	1960-01-01 19:40:00	6000000
265	110622	32	married	primary	christian	un employed	rural	5	4	6	not referred	no	0	night	week day	yes	non provision of surgical materials	none	laboratory results	none	none	labor suit	obstructed labor	38	first stage of labor	67	159	1.59	2.5281	26.5021	spinal anesthesia	intern doctor	senior anesthetist	logistics issues	operation theatre busy	none	none	12:50AM	1:55AM	2:00AM	2:20AM	90	alive	alive and in good condition	1960-01-01 00:50:00	1960-01-01 01:55:00	1960-01-01 02:00:00	1960-01-01 02:20:00	5400000
266	110637	34	married	tertiary	christian	employed	urban	1	0	4	referred	no	0	night	week day	no	none	none	none	none	none	labor suit	preeclampsia with severe features	39	first stage of labor	70	161	1.61	2.5921	27.0051	spinal anesthesia	medical doctor	senior anesthetist	none	operation theatre busy	none	none	12:50AM	4:05AM	4:10AM	4:20AM	210	alive	alive and in good condition	1960-01-01 00:50:00	1960-01-01 04:05:00	1960-01-01 04:10:00	1960-01-01 04:20:00	12600000
267	110638	26	married	tertiary	christian	employed	urban	1	0	7	not referred	no	0	Day	week day	no	none	delay in signing consent	none	none	none	labor suit	fetal distress	37	first stage of labor	75	165	1.65	2.7225	27.5482	spinal anesthesia	medical doctor	senior anesthetist	none	operation theatre busy	none	none	11:50AM	2:35PM	2:40PM	3:00PM	190	alive	alive and in good condition	1960-01-01 11:50:00	1960-01-01 14:35:00	1960-01-01 14:40:00	1960-01-01 15:00:00	11400000
268	110681	23	married	secondary	christian	un employed	rural	2	1	3	not referred	yes	1	Day	week day	no	none	none	none	none	none	labor suit	obstructed labor	38	second stage of labor	70	160	1.6	2.56	27.3437	spinal anesthesia	medical doctor	senior anesthetist	none	operation theatre busy	none	none	12:09PM	3:30PM	3:35PM	3:40PM	211	alive	alive and in good condition	1960-01-01 12:09:00	1960-01-01 15:30:00	1960-01-01 15:35:00	1960-01-01 15:40:00	12660000
269	110670	30	married	primary	christian	un employed	rural	5	4	5	referred	no	0	night	week day	yes	non provision of surgical materials	none	laboratory results	none	none	labor suit	obstructed labor	39	second stage of labor	60	158	1.58	2.4964	24.0346	spinal anesthesia	medical doctor	senior anesthetist	logistics issues	operation theatre busy	none	none	2:20AM	4:55AM	5:00AM	5:10AM	170	alive	alive and in good condition	1960-01-01 02:20:00	1960-01-01 04:55:00	1960-01-01 05:00:00	1960-01-01 05:10:00	10200000
270	110665	29	single	primary	christian	un employed	urban	1	0	5	referred	no	0	night	week day	yes	non provision of surgical materials	none	laboratory results	shortage of blood	none	labor suit	APH	40	first stage of labor	75	160	1.6	2.56	29.2969	general anesthesia	medical doctor	senior anesthetist	logistics issues	blood arrangement	none	none	12:20AM	12:56AM	1:00AM	1:10AM	50	alive	alive and in good condition	1960-01-01 00:20:00	1960-01-01 00:56:00	1960-01-01 01:00:00	1960-01-01 01:10:00	3000000
271	110664	25	married	primary	christian	un employed	rural	3	2	5	not referred	yes	1	night	week day	yes	non provision of surgical materials	none	laboratory results	none	none	labor suit	obstructed labor	38	first stage of labor	60	161	1.61	2.5921	23.1473	spinal anesthesia	medical doctor	senior anesthetist	logistics issues	operation theatre busy	none	none	6:08PM	8:28PM	8:30PM	9:00PM	172	alive	alive and in good condition	1960-01-01 18:08:00	1960-01-01 20:28:00	1960-01-01 20:30:00	1960-01-01 21:00:00	10320000
272	110655	37	married	tertiary	christian	employed	urban	5	3	3	not referred	yes	1	night	week day	yes	non provision of surgical materials	none	laboratory results	none	none	labor suit	obstructed labor	37	first stage of labor	69	157	1.57	2.4649	27.993	spinal anesthesia	medical doctor	senior anesthetist	logistics issues	operation theatre busy	none	none	9:00PM	10:47PM	10:50PM	11:08PM	128	alive	alive and in good condition	1960-01-01 21:00:00	1960-01-01 22:47:00	1960-01-01 22:50:00	1960-01-01 23:08:00	7680000
273	110672	35	married	primary	moslem	un employed	rural	6	5	2	not referred	yes	1	Day	week day	yes	non provision of surgical materials	none	none	none	none	labor suit	obstructed labor	37	first stage of labor	71	155	1.55	2.4025	29.5525	spinal anesthesia	medical doctor	senior anesthetist	logistics issues	operation theatre busy	none	none	3:21PM	4:15PM	4:20PM	4:35PM	74	alive	alive and in good condition	1960-01-01 15:21:00	1960-01-01 16:15:00	1960-01-01 16:20:00	1960-01-01 16:35:00	4440000
274	110647	18	married	primary	christian	un employed	rural	1	0	5	referred	no	0	Day	week day	yes	non provision of surgical materials	none	laboratory results	none	none	labor suit	obstructed labor	37	first stage of labor	58	159	1.59	2.5281	22.9421	spinal anesthesia	intern doctor	senior anesthetist	logistics issues	operation theatre busy	none	none	4:10AM	7:10AM	7:15AM	7:25AM	195	alive	alive and in good condition	1960-01-01 04:10:00	1960-01-01 07:10:00	1960-01-01 07:15:00	1960-01-01 07:25:00	11700000
275	110678	25	married	secondary	moslem	employed	urban	3	2	4	not referred	no	0	Day	week day	yes	non provision of surgical materials	none	laboratory results	none	none	labor suit	preeclampsia with severe features	38	first stage of labor	60	161	1.61	2.5921	23.1473	spinal anesthesia	intern doctor	senior anesthetist	logistics issues	OT preparation	none	none	12:20PM	1:10PM	1:15PM	1:21PM	61	alive	alive and in good condition	1960-01-01 12:20:00	1960-01-01 13:10:00	1960-01-01 13:15:00	1960-01-01 13:21:00	3660000
276	110654	27	single	primary	christian	employed	urban	1	1	3	not referred	no	0	Day	week day	yes	none	none	none	none	none	labor suit	obstructed labor	38	first stage of labor	62	166	1.66	2.7556	22.4996	spinal anesthesia	medical doctor	senior anesthetist	none	OT preparation	none	none	5:40PM	6:05PM	6:10PM	6:25PM	35	alive	alive and in good condition	1960-01-01 17:40:00	1960-01-01 18:05:00	1960-01-01 18:10:00	1960-01-01 18:25:00	2700000
277	110666	30	married	primary	christian	un employed	rural	5	4	4	referred	no	0	night	week day	yes	non provision of surgical materials	none	laboratory results	none	none	labor suit	severe oligohydramnios	37	first stage of labor	64	157	1.57	2.4649	25.9645	spinal anesthesia	medical doctor	senior anesthetist	logistics issues	operation theatre busy	none	none	5:00PM	7:25PM	7:30PM	7:40PM	160	alive	alive and in good condition	1960-01-01 17:00:00	1960-01-01 19:25:00	1960-01-01 19:30:00	1960-01-01 19:40:00	9600000
278	110677	29	married	primary	christian	un employed	rural	1	0	4	referred	no	0	night	week day	yes	non provision of surgical materials	none	none	none	none	labor suit	fetal distress	38	first stage of labor	67	160	1.6	2.56	26.1719	general anesthesia	medical doctor	senior anesthetist	logistics issues	operation theatre busy	none	none	4:30PM	9:33PM	9:40PM	10:10PM	340	alive	alive and in good condition	1960-01-01 16:30:00	1960-01-01 21:33:00	1960-01-01 21:40:00	1960-01-01 22:10:00	20400000
279	110658	29	married	primary	christian	un employed	rural	6	5	5	not referred	yes	1	night	week day	yes	none	none	laboratory results	none	none	labor suit	obstructed labor	39	second stage of labor	70	159	1.59	2.5281	27.6888	spinal anesthesia	medical doctor	senior anesthetist	none	operation theatre busy	none	none	3:20AM	9:55AM	4:00AM	4:10AM	50	alive	alive and in good condition	1960-01-01 03:20:00	1960-01-01 09:55:00	1960-01-01 04:00:00	1960-01-01 04:10:00	3000000
280	107223	23	married	secondary	christian	employed	urban	2	1	7	referred	yes	1	night	week day	no	none	none	none	none	none	labor suit	fetal distress	40	second stage of labor	68	164	1.64	2.6896	25.2826	spinal anesthesia	intern doctor	senior anesthetist	none	operation theatre busy	none	none	10:00PM	1:50AM	1:55AM	2:15AM	255	alive	alive and transferred to NICHU	1960-01-01 22:00:00	1960-01-01 01:50:00	1960-01-01 01:55:00	1960-01-01 02:15:00	-71100000
281	110733	28	married	secondary	christian	employed	urban	2	1	2	not referred	no	0	night	week day	no	none	none	none	none	none	labor suit	obstructed labor	39	first stage of labor	65	158	1.58	2.4964	26.0375	spinal anesthesia	intern doctor	senior anesthetist	none	operation theatre busy	none	none	4:00PM	8:50PM	8:55PM	9:03PM	303	alive	alive and in good condition	1960-01-01 16:00:00	1960-01-01 20:50:00	1960-01-01 20:55:00	1960-01-01 21:03:00	18180000
282	110758	32	married	tertiary	moslem	employed	urban	3	2	7	not referred	no	0	Day	week day	no	none	none	none	none	none	labor suit	obstructed labor	38	second stage of labor	69	160	1.6	2.56	26.9531	spinal anesthesia	intern doctor	senior anesthetist	none	operation theatre busy	none	none	8:40AM	9:45AM	9:50AM	9:55AM	75	alive	alive and in good condition	1960-01-01 08:40:00	1960-01-01 09:45:00	1960-01-01 09:50:00	1960-01-01 09:55:00	4500000
283	110773	31	married	primary	christian	un employed	rural	3	2	4	not referred	no	0	Day	week day	yes	non provision of surgical materials	none	laboratory results	none	none	labor suit	preeclampsia with severe features	38	first stage of labor	74	163	1.63	2.6569	27.852	spinal anesthesia	medical doctor	senior anesthetist	logistics issues	operation theatre busy	none	none	12:00PM	1:48PM	1:57PM	2:20PM	140	alive	alive and in good condition	1960-01-01 12:00:00	1960-01-01 13:48:00	1960-01-01 13:57:00	1960-01-01 14:20:00	8400000
284	110720	18	single	secondary	christian	un employed	rural	1	0	5	referred	no	0	Day	week day	no	none	none	none	none	none	labor suit	fetal distress	37	second stage of labor	66	159	1.59	2.5281	26.1066	spinal anesthesia	medical doctor	senior anesthetist	none	operation theatre busy	none	none	10:45AM	2:10PM	2:13PM	2:20PM	215	alive	alive and in good condition	1960-01-01 10:45:00	1960-01-01 14:10:00	1960-01-01 14:13:00	1960-01-01 14:20:00	12900000
285	110750	26	married	primary	christian	un employed	rural	4	3	4	not referred	no	0	Day	week day	yes	non provision of surgical materials	none	laboratory results	none	none	labor suit	obstructed labor	38	first stage of labor	59	160	1.6	2.56	23.0469	spinal anesthesia	medical doctor	senior anesthetist	logistics issues	operation theatre busy	none	none	4:00AM	5:45AM	5:50AM	6:00AM	120	alive	alive and in good condition	1960-01-01 04:00:00	1960-01-01 05:45:00	1960-01-01 05:50:00	1960-01-01 06:00:00	7200000
286	110742	26	married	secondary	moslem	un employed	rural	3	2	4	referred	no	0	night	week day	yes	non provision of surgical materials	none	laboratory results	none	none	labor suit	obstructed labor	37	second stage of labor	65	164	1.64	2.6896	24.1672	spinal anesthesia	intern doctor	senior anesthetist	logistics issues	operation theatre busy	none	none	9:20PM	10:25PM	10:40PM	10:52PM	92	alive	alive and transferred to NICHU	1960-01-01 21:20:00	1960-01-01 22:25:00	1960-01-01 22:40:00	1960-01-01 22:52:00	5520000
287	110751	30	married	secondary	christian	employed	rural	4	3	4	not referred	no	0	Day	week day	no	none	none	none	none	none	labor suit	cord prolapse	37	first stage of labor	69	161	1.61	2.5921	26.6193	spinal anesthesia	medical doctor	senior anesthetist	none	operation theatre busy	none	none	11:00PM	12:00PM	12:05PM	12:27PM	87	alive	alive and in good condition	1960-01-01 23:00:00	1960-01-01 12:00:00	1960-01-01 12:05:00	1960-01-01 12:27:00	-37980000
289	110730	34	married	primary	christian	un employed	urban	5	4	4	not referred	yes	1	Day	week day	yes	non provision of surgical materials	none	laboratory results	none	none	labor suit	obstructed labor	38	first stage of labor	69	156	1.56	2.4336	28.3531	spinal anesthesia	intern doctor	senior anesthetist	logistics issues	operation theatre busy	none	none	3:00PM	4:45PM	4:50PM	5:10PM	130	alive	alive and in good condition	1960-01-01 15:00:00	1960-01-01 16:45:00	1960-01-01 16:50:00	1960-01-01 17:10:00	7800000
290	110724	22	married	primary	christian	un employed	rural	2	1	2	referred	no	0	Day	week day	yes	non provision of surgical materials	delay in signing consent	none	none	none	labor suit	obstructed labor	38	second stage of labor	70	162	1.62	2.6244	26.6728	spinal anesthesia	medical doctor	senior anesthetist	logistics issues	operation theatre busy	none	none	10:06AM	11:35AM	11:40AM	11:54AM	108	alive	alive and in good condition	1960-01-01 10:06:00	1960-01-01 11:35:00	1960-01-01 11:40:00	1960-01-01 11:54:00	6480000
291	110743	24	married	secondary	christian	employed	rural	2	2	7	not referred	yes	1	Day	week day	yes	non provision of surgical materials	none	laboratory results	none	none	labor suit	obstructed labor	39	first stage of labor	63	157	1.57	2.4649	25.5588	spinal anesthesia	medical doctor	senior anesthetist	logistics issues	operation theatre busy	none	none	6:15AM	7:28AM	7:30AM	7:45AM	90	alive	alive and in good condition	1960-01-01 06:15:00	1960-01-01 07:28:00	1960-01-01 07:30:00	1960-01-01 07:45:00	5400000
292	110714	19	married	primary	christian	un employed	rural	2	1	2	referred	no	0	night	week day	yes	none	none	none	shortage of blood	none	labor suit	APH	37	first stage of labor	55	162	1.62	2.6244	20.9572	general anesthesia	medical doctor	senior anesthetist	none	blood arrangement	none	none	11:30PM	11:34PM	11:35PM	11:58PM	28	alive and got blood transfusion	dead (early neonatal death)	1960-01-01 23:30:00	1960-01-01 23:34:00	1960-01-01 23:35:00	1960-01-01 23:58:00	1680000
293	110637	32	married	primary	christian	un employed	rural	3	2	7	referred	no	0	night	week day	yes	non provision of surgical materials	none	laboratory results	shortage of blood	none	labor suit	APH	37	first stage of labor	69	161	1.61	2.5921	26.6193	general anesthesia	medical doctor	senior anesthetist	logistics issues	blood arrangement	none	none	10:32PM	2:10AM	2:15AM	2:20AM	228	alive and got blood transfusion	dead (fresh still birth)	1960-01-01 22:32:00	1960-01-01 02:10:00	1960-01-01 02:15:00	1960-01-01 02:20:00	-72720000
294	110697	27	married	primary	christian	un employed	urban	3	2	5	referred	yes	2	night	week day	yes	non provision of surgical materials	none	laboratory results	shortage of blood	none	labor suit	ruptured uterus	37	first stage of labor	67	162	1.62	2.6244	25.5296	general anesthesia	medical doctor	senior anesthetist	logistics issues	blood arrangement	none	adhesions	8:45PM	10:45PM	10:49PM	11:00PM	135	alive and got blood transfusion	alive and transferred to NICHU	1960-01-01 20:45:00	1960-01-01 22:45:00	1960-01-01 22:49:00	1960-01-01 23:00:00	8100000
295	110686	30	married	primary	christian	un employed	rural	5	4	3	not referred	yes	1	Day	week day	yes	non provision of surgical materials	none	laboratory results	none	none	labor suit	preeclampsia with severe features	38	first stage of labor	60	158	1.58	2.4964	24.0346	spinal anesthesia	intern doctor	senior anesthetist	logistics issues	operation theatre busy	none	none	12:43PM	1:48PM	1:50PM	2:00PM	77	alive	alive and in good condition	1960-01-01 12:43:00	1960-01-01 13:48:00	1960-01-01 13:50:00	1960-01-01 14:00:00	4620000
296	110715	30	married	tertiary	christian	employed	urban	3	2	6	not referred	no	0	night	week day	yes	none	none	none	none	none	labor suit	obstructed labor	37	first stage of labor	64	159	1.59	2.5281	25.3155	spinal anesthesia	medical doctor	senior anesthetist	none	operation theatre busy	none	none	12:50AM	1:20AM	1:25AM	1:50AM	60	alive	alive and in good condition	1960-01-01 00:50:00	1960-01-01 01:20:00	1960-01-01 01:25:00	1960-01-01 01:50:00	3600000
297	110679	22	married	secondary	christian	employed	urban	1	0	4	referred	no	0	night	week day	yes	non provision of surgical materials	none	laboratory results	none	none	labor suit	obstructed labor	38	first stage of labor	55	161	1.61	2.5921	21.2183	spinal anesthesia	medical doctor	senior anesthetist	logistics issues	operation theatre busy	none	none	1:20AM	2:55AM	3:00AM	3:25AM	125	alive	alive and in good condition	1960-01-01 01:20:00	1960-01-01 02:55:00	1960-01-01 03:00:00	1960-01-01 03:25:00	7500000
298	110659	28	married	primary	christian	un employed	rural	4	3	4	not referred	no	0	night	week day	yes	non provision of surgical materials	none	laboratory results	none	none	labor suit	severe oligohydramnios	38	first stage of labor	62	160	1.6	2.56	24.2187	spinal anesthesia	intern doctor	senior anesthetist	logistics issues	operation theatre busy	none	none	7:45PM	8:40AM	8:45PM	9:00PM	75	alive	alive and in good condition	1960-01-01 19:45:00	1960-01-01 08:40:00	1960-01-01 20:45:00	1960-01-01 21:00:00	4500000
299	110721	19	married	primary	christian	un employed	rural	1	0	5	not referred	no	0	night	week day	yes	non provision of surgical materials	none	laboratory results	none	none	labor suit	obstructed labor	39	first stage of labor	69	163	1.63	2.6569	25.9701	spinal anesthesia	intern doctor	senior anesthetist	logistics issues	operation theatre busy	none	none	3:00AM	4:35AM	4:40AM	4:55AM	115	alive	alive and in good condition	1960-01-01 03:00:00	1960-01-01 04:35:00	1960-01-01 04:40:00	1960-01-01 04:55:00	6900000
300	110696	19	single	primary	christian	un employed	rural	1	0	4	referred	no	0	Day	week day	yes	non provision of surgical materials	none	none	none	none	labor suit	fetal distress	37	second stage of labor	70	162	1.62	2.6244	26.6728	spinal anesthesia	intern doctor	senior anesthetist	logistics issues	operation theatre busy	none	none	8:00AM	9:05AM	9:10AM	9:30AM	90	alive	alive and in good condition	1960-01-01 08:00:00	1960-01-01 09:05:00	1960-01-01 09:10:00	1960-01-01 09:30:00	5400000
301	110807	22	married	secondary	christian	un employed	rural	4	3	8	referred	no	0	night	weekend	yes	non provision of surgical materials	none	laboratory results	none	none	labor suit	ruptured uterus	39	second stage of labor	57	159	1.59	2.5281	22.5466	general anesthesia	medical doctor	senior anesthetist	logistics issues	blood arrangement	none	none	9:23PM	12:36AM	12:40AM	12:50AM	217	alive and got blood transfusion	dead (fresh still birth)	1960-01-01 21:23:00	1960-01-01 00:36:00	1960-01-01 00:40:00	1960-01-01 00:50:00	-73980000
302	110818	25	married	primary	christian	un employed	rural	4	3	3	referred	no	0	Day	week day	yes	non provision of surgical materials	none	laboratory results	none	none	labor suit	obstructed labor	37	first stage of labor	62	161	1.61	2.5921	23.9188	spinal anesthesia	intern doctor	senior anesthetist	logistics issues	operation theatre busy	none	none	1:30AM	6:15AM	6:20AM	6:45AM	315	alive	alive and transferred to NICHU	1960-01-01 01:30:00	1960-01-01 06:15:00	1960-01-01 06:20:00	1960-01-01 06:45:00	18900000
303	110753	28	married	tertiary	christian	un employed	urban	4	2	4	referred	no	0	Day	weekend	yes	non provision of surgical materials	none	laboratory results	shortage of blood	none	labor suit	APH	37	first stage of labor	69	165	1.65	2.7225	25.3444	general anesthesia	medical doctor	senior anesthetist	logistics issues	blood arrangement	none	none	7:55AM	11:10AM	11:15AM	11:22AM	207	alive	alive and in good condition	1960-01-01 07:55:00	1960-01-01 11:10:00	1960-01-01 11:15:00	1960-01-01 11:22:00	12420000
304	110772	37	married	tertiary	christian	employed	rural	5	4	4	referred	yes	1	Day	weekend	no	none	none	none	none	none	labor suit	obstructed labor	37	first stage of labor	70	160	1.6	2.56	27.3437	spinal anesthesia	intern doctor	senior anesthetist	none	operation theatre busy	none	none	10:50AM	12:25PM	12:30PM	12:40PM	110	alive	alive and in good condition	1960-01-01 10:50:00	1960-01-01 12:25:00	1960-01-01 12:30:00	1960-01-01 12:40:00	6600000
305	110783	20	married	secondary	christian	employed	urban	1	0	6	referred	no	0	night	weekend	no	none	none	none	none	none	labor suit	obstructed labor	38	second stage of labor	65	159	1.59	2.5281	25.711	spinal anesthesia	intern doctor	senior anesthetist	none	operation theatre busy	none	none	8:25PM	2:47AM	2:50AM	3:00AM	395	alive	alive and in good condition	1960-01-01 20:25:00	1960-01-01 02:47:00	1960-01-01 02:50:00	1960-01-01 03:00:00	-62700000
306	110793	23	married	tertiary	christian	employed	urban	1	0	7	not referred	no	0	Day	weekend	no	none	none	none	none	none	labor suit	obstructed labor	37	first stage of labor	69	160	1.6	2.56	26.9531	spinal anesthesia	medical doctor	senior anesthetist	none	none	none	man power shortage	3:50PM	5:16PM	5:20PM	5:31PM	89	alive	alive and in good condition	1960-01-01 15:50:00	1960-01-01 17:16:00	1960-01-01 17:20:00	1960-01-01 17:31:00	6060000
307	110786	19	married	primary	christian	un employed	rural	2	1	4	referred	yes	1	night	weekend	yes	non provision of surgical materials	none	laboratory results	none	none	labor suit	severe oligohydramnios	38	first stage of labor	70	160	1.6	2.56	27.3437	spinal anesthesia	medical doctor	senior anesthetist	logistics issues	operation theatre busy	none	none	9:00PM	10:00PM	10:03PM	10:35PM	95	alive	alive and in good condition	1960-01-01 21:00:00	1960-01-01 22:00:00	1960-01-01 22:03:00	1960-01-01 22:35:00	5700000
308	110805	28	married	secondary	christian	employed	urban	2	1	5	referred	yes	1	night	weekend	yes	non provision of surgical materials	none	laboratory results	none	none	labor suit	fetal distress	40	first stage of labor	81	165	1.65	2.7225	29.7521	spinal anesthesia	medical doctor	senior anesthetist	logistics issues	operation theatre busy	none	none	6:00PM	7:10PM	7:15PM	7:40PM	100	alive	alive and transferred to NICHU	1960-01-01 18:00:00	1960-01-01 19:10:00	1960-01-01 19:15:00	1960-01-01 19:40:00	6000000
309	110794	20	single	secondary	moslem	un employed	rural	2	1	4	referred	yes	1	Day	weekend	yes	non provision of surgical materials	none	laboratory results	none	none	labor suit	obstructed labor	37	first stage of labor	50	156	1.56	2.4336	20.5457	spinal anesthesia	medical doctor	senior anesthetist	logistics issues	operation theatre busy	none	none	9:45AM	128PM	12:30PM	12:50PM	185	alive	alive and in good condition	1960-01-01 09:45:00	1960-01-01 12:08:00	1960-01-01 12:30:00	1960-01-01 12:50:00	11100000
310	110775	28	married	secondary	moslem	employed	urban	2	1	4	referred	no	0	night	weekend	yes	none	none	none	none	none	labor suit	fetal distress	38	second stage of labor	68	164	1.64	2.6896	25.2826	spinal anesthesia	medical doctor	senior anesthetist	none	operation theatre busy	none	none	9:24PM	10:25PM	10:30PM	10:40PM	76	alive	alive and in good condition	1960-01-01 21:24:00	1960-01-01 22:25:00	1960-01-01 22:30:00	1960-01-01 22:40:00	4560000
311	110740	24	married	primary	christian	un employed	urban	2	1	5	not referred	no	0	Day	weekend	yes	non provision of surgical materials	none	laboratory results	none	none	labor suit	obstructed labor	37	first stage of labor	56	163	1.63	2.6569	21.0772	spinal anesthesia	medical doctor	senior anesthetist	logistics issues	operation theatre busy	none	none	6:15AM	7:27AM	7:30AM	7:45AM	90	alive	alive and in good condition	1960-01-01 06:15:00	1960-01-01 07:27:00	1960-01-01 07:30:00	1960-01-01 07:45:00	5400000
312	110766	23	single	primary	moslem	un employed	rural	3	2	5	not referred	no	0	night	weekend	yes	non provision of surgical materials	none	laboratory results	none	none	labor suit	preeclampsia with severe features	38	first stage of labor	60	160	1.6	2.56	23.4375	spinal anesthesia	intern doctor	senior anesthetist	logistics issues	operation theatre busy	none	none	12:40AM	1:40AM	1:45AM	2:20AM	100	alive	alive and transferred to NICHU	1960-01-01 00:40:00	1960-01-01 01:40:00	1960-01-01 01:45:00	1960-01-01 02:20:00	6000000
313	110756	20	single	primary	christian	un employed	rural	3	1	3	not referred	no	0	night	weekend	yes	none	none	laboratory results	none	none	labor suit	obstructed labor	37	first stage of labor	64	159	1.59	2.5281	25.3155	spinal anesthesia	medical doctor	senior anesthetist	none	operation theatre busy	none	none	11:00PM	11:48PM	11:51PM	12:00AM	60	alive	alive and in good condition	1960-01-01 23:00:00	1960-01-01 23:48:00	1960-01-01 23:51:00	1960-01-01	-82800000
314	110792	34	married	primary	christian	un employed	rural	5	4	5	referred	no	0	night	weekend	yes	non provision of surgical materials	none	laboratory results	shortage of blood	none	labor suit	ruptured uterus	37	first stage of labor	57	156	1.56	2.4336	23.4221	general anesthesia	medical doctor	senior anesthetist	logistics issues	blood arrangement	none	man power shortage	3:20AM	4:30AM	4:35AM	4:40AM	80	alive and got blood transfusion	dead (fresh still birth)	1960-01-01 03:20:00	1960-01-01 04:30:00	1960-01-01 04:35:00	1960-01-01 04:40:00	4800000
315	110788	28	married	tertiary	christian	employed	urban	2	1	5	not referred	yes	1	Day	weekend	no	none	none	none	none	none	labor suit	obstructed labor	38	second stage of labor	70	159	1.59	2.5281	27.6888	spinal anesthesia	intern doctor	senior anesthetist	none	operation theatre busy	none	none	4:21AM	6:24AM	6:28AM	6:45AM	144	alive	alive and in good condition	1960-01-01 04:21:00	1960-01-01 06:24:00	1960-01-01 06:28:00	1960-01-01 06:45:00	8640000
316	110722	27	married	primary	christian	un employed	rural	1	0	3	not referred	no	0	night	weekend	yes	non provision of surgical materials	none	laboratory results	none	none	labor suit	preeclampsia with severe features	39	first stage of labor	69	160	1.6	2.56	26.9531	spinal anesthesia	intern doctor	senior anesthetist	logistics issues	operation theatre busy	none	none	7:00PM	8:40PM	8:45PM	9:00PM	120	alive	alive and in good condition	1960-01-01 19:00:00	1960-01-01 20:40:00	1960-01-01 20:45:00	1960-01-01 21:00:00	7200000
317	110729	28	married	secondary	moslem	employed	urban	2	1	5	referred	no	0	Day	weekend	no	none	none	none	none	none	labor suit	obstructed labor	39	first stage of labor	65	159	1.59	2.5281	25.711	spinal anesthesia	medical doctor	senior anesthetist	none	operation theatre busy	none	none	5:30PM	5:57PM	6:00PM	6:28PM	32	alive	alive and in good condition	1960-01-01 17:30:00	1960-01-01 17:57:00	1960-01-01 18:00:00	1960-01-01 18:28:00	3480000
318	110745	25	married	primary	christian	un employed	rural	4	3	2	referred	no	0	night	weekend	yes	non provision of surgical materials	none	laboratory results	none	none	labor suit	fetal distress	38	first stage of labor	75	166	1.66	2.7556	27.2173	spinal anesthesia	intern doctor	senior anesthetist	logistics issues	operation theatre busy	none	none	3:00PM	4:20PM	4:25PM	4:44PM	104	alive	alive and in good condition	1960-01-01 15:00:00	1960-01-01 16:20:00	1960-01-01 16:25:00	1960-01-01 16:44:00	6240000
319	110754	31	married	primary	christian	un employed	rural	11	10	4	referred	no	0	Day	week day	yes	non provision of surgical materials	none	laboratory results	none	none	labor suit	obstructed labor	39	first stage of labor	65	160	1.6	2.56	25.3906	spinal anesthesia	intern doctor	senior anesthetist	logistics issues	operation theatre busy	none	none	7:00AM	7:39AM	7:40AM	8:00AM	60	alive	alive and in good condition	1960-01-01 07:00:00	1960-01-01 07:39:00	1960-01-01 07:40:00	1960-01-01 08:00:00	3600000
320	110769	28	married	primary	christian	un employed	rural	1	0	4	not referred	no	0	Day	week day	yes	non provision of surgical materials	none	laboratory results	none	none	labor suit	retained second twin	40	second stage of labor	70	155	1.55	2.4025	29.1363	spinal anesthesia	intern doctor	senior anesthetist	logistics issues	operation theatre busy	none	none	7:35AM	9:37AM	9:40AM	9:50AM	135	alive	alive and in good condition	1960-01-01 07:35:00	1960-01-01 09:37:00	1960-01-01 09:40:00	1960-01-01 09:50:00	8100000
321	110798	25	married	primary	christian	un employed	rural	3	2	5	not referred	no	0	Day	week day	yes	non provision of surgical materials	none	laboratory results	none	none	labor suit	obstructed labor	37	second stage of labor	67	168	1.68	2.8224	23.7387	spinal anesthesia	intern doctor	senior anesthetist	logistics issues	operation theatre busy	none	none	11:00AM	11:50AM	12:00PM	12:30PM	90	alive	alive and in good condition	1960-01-01 11:00:00	1960-01-01 11:50:00	1960-01-01 12:00:00	1960-01-01 12:30:00	5400000
322	110814	25	married	tertiary	christian	employed	urban	1	0	6	referred	no	0	Day	week day	no	none	none	none	none	none	labor suit	preeclampsia with severe features	37	first stage of labor	68	160	1.6	2.56	26.5625	spinal anesthesia	medical doctor	senior anesthetist	none	operation theatre busy	none	none	1:00PM	3:15PM	3:20PM	3:35PM	155	alive	alive and in good condition	1960-01-01 13:00:00	1960-01-01 15:15:00	1960-01-01 15:20:00	1960-01-01 15:35:00	9300000
323	110844	28	married	primary	moslem	un employed	urban	3	2	7	referred	yes	1	Day	week day	yes	non provision of surgical materials	none	laboratory results	none	none	labor suit	obstructed labor	37	first stage of labor	69	163	1.63	2.6569	25.9701	spinal anesthesia	intern doctor	senior anesthetist	logistics issues	operation theatre busy	none	none	4:00AM	4:57AM	5:00AM	5:14AM	74	alive	alive and in good condition	1960-01-01 04:00:00	1960-01-01 04:57:00	1960-01-01 05:00:00	1960-01-01 05:14:00	4440000
324	110803	30	married	primary	christian	un employed	rural	4	3	3	referred	no	0	Day	week day	yes	non provision of surgical materials	none	laboratory results	none	none	labor suit	obstructed labor	37	second stage of labor	72	160	1.6	2.56	28.125	spinal anesthesia	medical doctor	senior anesthetist	logistics issues	operation theatre busy	none	none	4:00PM	4:50PM	4:55PM	5:00PM	60	alive	dead (fresh still birth)	1960-01-01 16:00:00	1960-01-01 16:50:00	1960-01-01 16:55:00	1960-01-01 17:00:00	3600000
325	110842	17	married	secondary	christian	un employed	rural	1	0	5	referred	no	0	night	week day	no	none	none	none	none	none	labor suit	obstructed labor	38	first stage of labor	68	156	1.56	2.4336	27.9421	spinal anesthesia	medical doctor	senior anesthetist	none	operation theatre busy	none	none	1:30AM	3:00AM	3:05AM	3:35AM	125	alive	alive and in good condition	1960-01-01 01:30:00	1960-01-01 03:00:00	1960-01-01 03:05:00	1960-01-01 03:35:00	7500000
326	110841	19	married	primary	christian	un employed	rural	2	1	8	referred	no	0	Day	week day	yes	non provision of surgical materials	none	none	none	none	labor suit	obstructed labor	39	first stage of labor	71	160	1.6	2.56	27.7344	spinal anesthesia	medical doctor	senior anesthetist	logistics issues	operation theatre busy	none	none	2:46AM	6:40AM	6:45AM	7:05AM	259	alive	alive and in good condition	1960-01-01 02:46:00	1960-01-01 06:40:00	1960-01-01 06:45:00	1960-01-01 07:05:00	15540000
327	110830	25	married	primary	christian	un employed	rural	6	3	7	referred	yes	1	night	week day	yes	non provision of surgical materials	none	laboratory results	none	none	labor suit	cord prolapse	39	second stage of labor	67	156	1.56	2.4336	27.5312	spinal anesthesia	medical doctor	senior anesthetist	logistics issues	operation theatre busy	none	none	5:28PM	7:35PM	7:40PM	8:07PM	159	alive	alive and in good condition	1960-01-01 17:28:00	1960-01-01 19:35:00	1960-01-01 19:40:00	1960-01-01 20:07:00	9540000
328	110832	19	married	primary	moslem	un employed	rural	1	0	5	not referred	no	0	Day	week day	no	none	none	none	none	none	labor suit	preeclampsia with severe features	40	first stage of labor	70	163	1.63	2.6569	26.3465	spinal anesthesia	intern doctor	senior anesthetist	logistics issues	operation theatre busy	none	none	12:00PM	1:26PM	1:28PM	1:34PM	94	alive	alive and in good condition	1960-01-01 12:00:00	1960-01-01 13:26:00	1960-01-01 13:28:00	1960-01-01 13:34:00	5640000
329	110848	29	married	primary	christian	un employed	rural	5	4	4	not referred	no	0	night	week day	yes	non provision of surgical materials	none	laboratory results	none	none	labor suit	APH	39	first stage of labor	64	156	1.56	2.4336	26.2985	general anesthesia	medical doctor	senior anesthetist	logistics issues	blood arrangement	man power shortage	none	1:00AM	5:15AM	5:20AM	5:33AM	273	alive and got blood transfusion	alive and in good condition	1960-01-01 01:00:00	1960-01-01 05:15:00	1960-01-01 05:20:00	1960-01-01 05:33:00	16380000
330	110861	20	married	primary	christian	un employed	rural	3	2	2	referred	no	0	Day	week day	yes	non provision of surgical materials	none	laboratory results	none	none	labor suit	fetal distress	38	second stage of labor	76	161	1.61	2.5921	29.3199	spinal anesthesia	intern doctor	senior anesthetist	logistics issues	operation theatre busy	none	none	1:00AM	5:30AM	5:35AM	5:47AM	287	alive	alive and transferred to NICHU	1960-01-01 01:00:00	1960-01-01 05:30:00	1960-01-01 05:35:00	1960-01-01 05:47:00	17220000
331	110710	22	married	tertiary	christian	employed	urban	1	0	7	referred	no	0	night	week day	no	none	none	none	none	none	labor suit	severe oligohydramnios	37	first stage of labor	68	159	1.59	2.5281	26.8977	spinal anesthesia	medical doctor	senior anesthetist	none	operation theatre busy	none	none	8:00PM	8:55PM	9:00PM	9:15PM	75	alive	alive and in good condition	1960-01-01 20:00:00	1960-01-01 20:55:00	1960-01-01 21:00:00	1960-01-01 21:15:00	4500000
332	110855	42	married	primary	christian	un employed	urban	5	4	4	referred	no	0	night	week day	no	none	none	none	none	none	labor suit	obstructed labor	37	first stage of labor	75	162	1.62	2.6244	28.578	spinal anesthesia	medical doctor	senior anesthetist	none	operation theatre busy	none	none	10:30PM	10:58PM	11:00PM	11:12PM	48	alive	alive and in good condition	1960-01-01 22:30:00	1960-01-01 22:58:00	1960-01-01 23:00:00	1960-01-01 23:12:00	2520000
333	110843	18	married	primary	christian	un employed	rural	1	0	4	referred	no	0	night	week day	yes	non provision of surgical materials	none	laboratory results	none	none	labor suit	fetal distress	37	first stage of labor	61	159	1.59	2.5281	24.1288	spinal anesthesia	intern doctor	senior anesthetist	logistics issues	operation theatre busy	none	none	7:00PM	12:18AM	12:20AM	12:45AM	345	alive	alive and in good condition	1960-01-01 19:00:00	1960-01-01 00:18:00	1960-01-01 00:20:00	1960-01-01 00:45:00	-65700000
334	110714	38	married	secondary	christian	employed	urban	4	3	3	referred	yes	2	night	week day	no	none	none	none	none	none	labor suit	preeclampsia with severe features	37	first stage of labor	66	162	1.62	2.6244	25.1486	spinal anesthesia	medical doctor	senior anesthetist	none	operation theatre busy	none	none	4:05PM	6:40PM	6:43PM	7:10PM	245	alive	alive and transferred to NICHU	1960-01-01 16:05:00	1960-01-01 18:40:00	1960-01-01 18:43:00	1960-01-01 19:10:00	11100000
335	110819	20	single	primary	christian	un employed	rural	1	0	5	not referred	no	0	Day	week day	yes	non provision of surgical materials	none	laboratory results	none	none	labor suit	fetal distress	38	first stage of labor	68	159	1.59	2.5281	26.8977	spinal anesthesia	intern doctor	senior anesthetist	logistics issues	operation theatre busy	none	none	4:00PM	3:10PM	3:15PM	3:35PM	85	alive	alive and in good condition	1960-01-01 16:00:00	1960-01-01 15:10:00	1960-01-01 15:15:00	1960-01-01 15:35:00	-1500000
336	110788	36	married	primary	christian	un employed	rural	4	3	6	not referred	no	0	Day	week day	yes	non provision of surgical materials	none	laboratory results	none	none	labor suit	obstructed labor	39	first stage of labor	70	161	1.61	2.5921	27.0051	spinal anesthesia	medical doctor	senior anesthetist	logistics issues	operation theatre busy	none	none	6:35AM	7:50AM	7:55AM	8:00AM	85	alive	alive and in good condition	1960-01-01 06:35:00	1960-01-01 07:50:00	1960-01-01 07:55:00	1960-01-01 08:00:00	5100000
337	110831	17	single	primary	christian	un employed	rural	1	0	4	referred	no	0	Day	week day	yes	non provision of surgical materials	none	none	none	none	labor suit	obstructed labor	37	first stage of labor	58	160	1.6	2.56	22.6562	spinal anesthesia	intern doctor	senior anesthetist	logistics issues	operation theatre busy	none	none	3:00PM	3:55PM	4:00PM	4:20PM	80	alive	alive and in good condition	1960-01-01 15:00:00	1960-01-01 15:55:00	1960-01-01 16:00:00	1960-01-01 16:20:00	4800000
338	110833	30	married	primary	christian	un employed	rural	6	5	5	not referred	no	0	Day	week day	yes	non provision of surgical materials	none	laboratory results	none	none	labor suit	fetal distress	37	first stage of labor	60	166	1.66	2.7556	21.7738	spinal anesthesia	intern doctor	senior anesthetist	logistics issues	operation theatre busy	none	none	10:00PM	11:40PM	11:45PM	12:00AM	120	alive	alive and in good condition	1960-01-01 22:00:00	1960-01-01 23:40:00	1960-01-01 23:45:00	1960-01-01	-79200000
339	110832	22	married	tertiary	moslem	employed	urban	1	0	7	not referred	no	0	night	week day	no	none	none	none	none	none	labor suit	obstructed labor	37	second stage of labor	65	161	1.61	2.5921	25.0762	spinal anesthesia	medical doctor	senior anesthetist	none	operation theatre busy	none	none	2:10AM	3:14AM	3:20AM	3:35AM	85	alive	alive and in good condition	1960-01-01 02:10:00	1960-01-01 03:14:00	1960-01-01 03:20:00	1960-01-01 03:35:00	5100000
340	110846	25	married	primary	christian	un employed	rural	4	2	4	referred	no	0	Day	week day	yes	non provision of surgical materials	none	laboratory results	shortage of blood	none	labor suit	APH	38	first stage of labor	59	160	1.6	2.56	23.0469	general anesthesia	medical doctor	senior anesthetist	logistics issues	blood arrangement	none	none	3:00PM	3:20PM	3:25PM	3:40PM	40	alive and got blood transfusion	dead (fresh still birth)	1960-01-01 15:00:00	1960-01-01 15:20:00	1960-01-01 15:25:00	1960-01-01 15:40:00	2400000
341	110847	18	married	primary	moslem	un employed	rural	1	0	3	not referred	no	0	Day	week day	yes	non provision of surgical materials	none	laboratory results	none	none	labor suit	cord prolapse	39	second stage of labor	61	159	1.59	2.5281	24.1288	spinal anesthesia	medical doctor	senior anesthetist	logistics issues	operation theatre busy	none	none	5:40PM	6:25PM	6:30PM	6:50PM	70	alive	alive and in good condition	1960-01-01 17:40:00	1960-01-01 18:25:00	1960-01-01 18:30:00	1960-01-01 18:50:00	4200000
342	110321	33	married	primary	christian	un employed	rural	5	3	4	not referred	no	0	Day	week day	yes	non provision of surgical materials	none	laboratory results	none	none	labor suit	fetal distress	40	first stage of labor	65	162	1.62	2.6244	24.7676	spinal anesthesia	intern doctor	senior anesthetist	logistics issues	operation theatre busy	none	none	5:20AM	6:44AM	6:50AM	7:00AM	100	alive	alive and in good condition	1960-01-01 05:20:00	1960-01-01 06:44:00	1960-01-01 06:50:00	1960-01-01 07:00:00	6000000
343	110870	27	married	primary	christian	un employed	rural	4	2	5	not referred	yes	1	Day	week day	yes	non provision of surgical materials	none	laboratory results	none	none	labor suit	preeclampsia with severe features	37	first stage of labor	67	160	1.6	2.56	26.1719	spinal anesthesia	medical doctor	senior anesthetist	logistics issues	operation theatre busy	none	none	3:30PM	4:20PM	4:26PM	4:45PM	75	alive	alive and in good condition	1960-01-01 15:30:00	1960-01-01 16:20:00	1960-01-01 16:26:00	1960-01-01 16:45:00	4500000
344	110872	29	married	primary	moslem	un employed	rural	6	4	6	referred	no	0	Day	week day	yes	non provision of surgical materials	none	laboratory results	none	none	labor suit	obstructed labor	37	first stage of labor	70	159	1.59	2.5281	27.6888	spinal anesthesia	intern doctor	senior anesthetist	logistics issues	operation theatre busy	none	none	4:10PM	6:27PM	6:30PM	6:43PM	153	alive	alive and in good condition	1960-01-01 16:10:00	1960-01-01 18:27:00	1960-01-01 18:30:00	1960-01-01 18:43:00	9180000
345	110876	20	married	primary	christian	un employed	rural	1	0	4	referred	no	0	night	week day	yes	non provision of surgical materials	none	laboratory results	none	none	labor suit	fetal distress	40	first stage of labor	63	159	1.59	2.5281	24.9199	spinal anesthesia	medical doctor	senior anesthetist	logistics issues	operation theatre busy	none	none	8:00PM	9:00PM	9:10PM	9:30PM	90	alive	alive and in good condition	1960-01-01 20:00:00	1960-01-01 21:00:00	1960-01-01 21:10:00	1960-01-01 21:30:00	5400000
346	110866	30	married	primary	christian	un employed	rural	3	2	4	not referred	yes	1	Day	week day	yes	non provision of surgical materials	none	laboratory results	none	none	labor suit	obstructed labor	37	first stage of labor	71	165	1.65	2.7225	26.079	spinal anesthesia	intern doctor	senior anesthetist	logistics issues	operation theatre busy	none	none	11:30AM	1:05PM	1:10PM	1:30PM	120	alive	alive and in good condition	1960-01-01 11:30:00	1960-01-01 13:05:00	1960-01-01 13:10:00	1960-01-01 13:30:00	7200000
347	110964	28	married	secondary	christian	employed	rural	3	2	6	referred	yes	2	Day	week day	no	none	none	none	none	none	labor suit	preeclampsia with severe features	37	first stage of labor	69	160	1.6	2.56	26.9531	spinal anesthesia	intern doctor	senior anesthetist	none	operation theatre busy	none	none	2:00AM	7:10AM	7:15AM	7:20AM	320	alive	alive and in good condition	1960-01-01 02:00:00	1960-01-01 07:10:00	1960-01-01 07:15:00	1960-01-01 07:20:00	19200000
348	110969	20	single	secondary	christian	un employed	rural	1	0	6	referred	no	0	Day	week day	yes	non provision of surgical materials	none	none	none	none	labor suit	obstructed labor	40	second stage of labor	61	157	1.57	2.4649	24.7475	spinal anesthesia	intern doctor	senior anesthetist	logistics issues	operation theatre busy	none	none	4:20AM	5:50AM	5:55AM	6:10AM	110	alive	alive and in good condition	1960-01-01 04:20:00	1960-01-01 05:50:00	1960-01-01 05:55:00	1960-01-01 06:10:00	6600000
349	110950	30	married	tertiary	christian	employed	rural	4	3	3	referred	no	0	night	week day	yes	none	none	laboratory results	none	none	labor suit	obstructed labor	37	first stage of labor	68	165	1.65	2.7225	24.977	spinal anesthesia	medical doctor	senior anesthetist	none	OT preparation	none	none	6:30PM	7:00PM	7:05PM	7:20PM	50	alive	alive and in good condition	1960-01-01 18:30:00	1960-01-01 19:00:00	1960-01-01 19:05:00	1960-01-01 19:20:00	3000000
350	110931	22	single	secondary	christian	un employed	rural	1	0	4	referred	no	0	night	week day	yes	non provision of surgical materials	none	laboratory results	none	none	labor suit	preeclampsia with severe features	38	first stage of labor	69	158	1.58	2.4964	27.6398	spinal anesthesia	intern doctor	senior anesthetist	logistics issues	operation theatre busy	none	none	5:00PM	5:36PM	5:40PM	6:00PM	60	alive	alive and in good condition	1960-01-01 17:00:00	1960-01-01 17:36:00	1960-01-01 17:40:00	1960-01-01 18:00:00	3600000
351	110941	22	married	secondary	christian	un employed	rural	1	0	8	referred	no	0	Day	week day	yes	non provision of surgical materials	none	laboratory results	none	none	labor suit	fetal distress	39	first stage of labor	68	165	1.65	2.7225	24.977	spinal anesthesia	intern doctor	senior anesthetist	logistics issues	operation theatre busy	none	none	8:00AM	9:38AM	9:35AM	9:45AM	105	alive	alive and transferred to NICHU	1960-01-01 08:00:00	1960-01-01 09:38:00	1960-01-01 09:35:00	1960-01-01 09:45:00	6300000
352	110956	32	married	tertiary	moslem	employed	urban	2	1	7	not referred	no	0	Day	week day	yes	none	none	laboratory results	none	none	labor suit	obstructed labor	39	first stage of labor	71	159	1.59	2.5281	28.0843	spinal anesthesia	medical doctor	senior anesthetist	none	OT preparation	none	none	10:00AM	10:50AM	11:00AM	10:10AM	70	alive	alive and in good condition	1960-01-01 10:00:00	1960-01-01 10:50:00	1960-01-01 11:00:00	1960-01-01 10:10:00	600000
[truncated: 74 more columns]
